# Supplementary material for: A Diffusion Model to Quantify Membrane Repair Process in Listeria monocytogenes Exposed to High Pressure Processing Based on Fluorescence Microscopy Data
Source: Front Microbiol. 2021 May 13;12:598739. doi: 10.3389/fmicb.2021.598739 (PMC8155719; doi:10.3389/fmicb.2021.598739)
Supplement: Supplementary file 1 [file Data_Sheet_1.XLSX]

## Sheet: Day0
Intensity values (raw data) for each cell over 30 min of monitoring on day 0.
Label/Time	0	1	2	3	4	5	6	7	8	9	10	11	12	13	14	15	16	17	18	19	20	21	22	23	24	25	26	27	28	29	30	31	32	33	34	35	36	37	38	39	40	41	42	43	44	45	46	47	48
1	0	0	0	0	0	0	0	0	0	0	0	0	0	0	0	0	0	0	0	0	0	0	0	0	0	0	0	0	0	0	0	0	0	0	0	0	0	0	0	0	0	0	0	0	0	0	0	0	0
2	0	0	0	0	0	0	0	0	0	0	0	0	0	0	0	0	0	0	0	0	0	0	0	0	0	0	0	0	0	0	0	0	0	0	0	0	0	0	0	0	0	0	0	0	0	0	0	0	0
3	0	0	0	0	0	0	0	0	0	0	0	0	0	0	0	0	0	0	0	0	0	0	0	0	0	0	0	0	0	0	0	0	0	0	0	0	0	0	0	0	0	0	0	0	0	0	0	0	0
4	0	0	0	0	0	0	0	0	0	0	0	0	0	0	0	0	0	0	0	0	0	0	0	0	0	0	0	0	0	0	0	0	0	0	0	0	0	0	0	0	0	0	0	0	0	0	0	0	0
5	0	0	0	0	0	0	0	0	0	0	0	0	0	0	0	0	0	0	0	0	0	0	0	0	0	0	0	0	0	0	0	0	0	0	0	0	0	0	0	0	0	0	0	0	0	0	0	0	0
6	0	0	0	0	0	0	0	0	0	0	0	0	0	0	0	0	0	0	0	0	0	0	0	0	0	0	0	0	0	0	0	0	0	0	0	0	0	0	0	0	0	0	0	0	0	0	0	0	0
7	0	0	0	0	0	0	0	0	0	0	0	0	0	0	0	0	0	0	0	0	0	0	0	0	0	0	0	0	0	0	0	0	0	0	0	0	0	0	0	0	0	0	0	0	0	0	0	0	0
8	0	0	0	0	0	0	0	0	0	0	0	0	0	0	0	0	0	0	0	0	0	0	0	0	0	0	0	0	0	0	0	0	0	0	0	0	0	0	0	0	0	0	0	0	0	0	0	0	0
9	0	0	0	0	0	0	0	0	0	0	0	0	0	0	0	0	0	0	0	0	0	0	0	0	0	0	0	0	0	0	0	0	0	0	0	0	0	0	0	0	0	0	0	0	0	0	0	0	0
10	0.00159339	0.00256036	0.00109129	0.00116877	0.00244625	0.00276997	0.0022006	0.000857658	0.00286246	0.00162523	0.00207628	0.000487087	0.000165766	0.000724925	0.000575375	0.000516517	0.000544144	0.000190991	0.0010006	0.0004	0.000396997	0.000603003	0.000433634	0.000334535	0.000845045	0.000163363	0.00102162	0.0016	0.00342823	0.0036961	0.00344565	0.00294655	0.00255195	0.00447808	0.00375616	0.00259099	0.00207748	0.00123604	0.00349249	0.00181261	0.00271171	0.00213634	0.00273814	0.00253453	0.0023994	0.00227387	0.00236216	0.00441922	0.00238919
11	0.00392132	0.00146667	0.00108889	0.00174414	0.00166727	0.000777778	0.00175135	0.00205165	0.00136937	0.00107568	0.000702102	0.00118138	0.00208228	0.00129189	0.000361562	8.82883e-05	0.00181261	0.00062042	0.000765766	0.000326727	0.00124625	0.00255315	0.00224925	0.0014042	0.00101802	0.000339339	0.0014991	0.00271231	0.00291351	0.0038048	0.00342222	0.00247688	0.00188889	0.00264565	0.00269069	0.00268649	0.00204745	0.00208889	0.00305766	0.00205105	0.00188889	0.0024997	0.00158559	0.00261742	0.00347447	0.00313814	0.00278979	0.00471772	0.00169369
12	0.00263844	0.00227447	0.00195616	0.00168649	0.00230511	0.00275195	0.00221201	0.0018997	0.00275435	0.00268048	0.0020991	0.00138198	0.00102282	0.000742943	0.00106967	0.000922523	0.000806607	0.000669069	0.00112913	0.00104324	0.00120601	0.00126246	0.00149489	0.00181261	0.00105826	0.000532733	0.00236396	0.0022961	0.00332252	0.00417958	0.00307628	0.00215556	0.00233213	0.00235736	0.00401021	0.00351592	0.00217898	0.00293574	0.00218198	0.00208108	0.00266967	0.00263664	0.00339399	0.00245225	0.00190991	0.00215495	0.00302583	0.00257838	0.00191712
13	0.00385946	0.00252252	0.00261562	0.00165646	0.00391231	0.00157778	0.00201502	0.00195375	0.0030006	0.00137177	0.000856456	0.000800601	0.000344745	0.00105045	1.98198e-05	4.14414e-05	4.26426e-05	3.06306e-05	0.000426426	0.000151952	0.00151411	0.00088048	0.00102402	0.000687087	0.000148949	0.000148949	0.00311231	0.00268769	0.00465045	0.00474775	0.0014955	0.00165526	0.00248348	0.0027045	0.00207207	0.00158078	0.00482883	0.00255796	0.00127327	0.000514114	0.00278318	0.00273393	0.00257658	0.00246246	0.00143844	0.00271532	0.00197898	0.0014048	0.00167508
14	0.00293874	0.0024036	0.00207447	0.00149309	0.00174054	0.00155556	0.00195736	0.00142883	0.0021027	0.00153874	0.00124685	0.00192853	0.00166547	0.000498498	0.00076036	0.000152553	0.000735736	0.00087988	0.00115375	0.00133634	0.000786787	0.000796997	0.00144565	0.000829429	0.00142703	0.000413814	0.000745345	0.00272553	0.00303604	0.00313033	0.00493994	0.0017027	0.00192072	0.0023988	0.00287748	0.00217538	0.00275495	0.00202282	0.00269129	0.00204625	0.00196937	0.0022018	0.00273033	0.00220841	0.00338258	0.0014006	0.00150871	0.00274535	0.00186967
15	0.00303604	0.00218438	0.00144204	0.00235676	0.000631832	0.0010024	0.00107748	0.0014979	0.00146006	0.000763363	0.00163483	0.00126306	0.000748949	0.000515315	0.000270871	0.000666667	0.000418018	0.000520721	0.000822823	0.00173213	0.000652853	0.00150631	0.0011958	0.000671471	0.00162703	0.00049009	0.00150751	0.00193994	0.002	0.00259399	0.00309489	0.00274955	0.00404264	0.00342523	0.00149189	0.0041033	0.00155375	0.000915916	0.00165706	0.00191111	0.00196577	0.00263664	0.00163123	0.00178619	0.00208168	0.00211712	0.00364985	0.00324084	0.003597
16	0.0040042	0.00285105	0.0031982	0.00194595	0.00145465	0.00178198	0.00114895	0.00228288	0.0012979	0.00207267	0.00210631	0.00202583	0.000716517	0.000912913	0.000664264	0.000917718	0.000748348	0.00096997	0.00128228	0.00246486	0.00147087	0.00133273	0.000754955	0.000757357	0.000612012	0.00034955	0.00228829	0.00158919	0.00404865	0.00415916	0.00373153	0.00274955	0.00377898	0.00214775	0.00361742	0.00275796	0.00178078	0.00181562	0.00287147	0.0042006	0.00384505	0.00313994	0.00374174	0.0032006	0.00247327	0.00204925	0.00223844	0.00192853	0.00323063
17	0.0031976	0.00485465	0.00191231	0.00311532	0.00210511	0.00269489	0.00264685	0.00165225	0.00225946	0.00199459	0.00224865	0.00370631	0.00257538	0.000924324	0.00138018	0.00172853	0.00126486	0.00205105	0.0019027	0.00270871	0.00161381	0.00357898	0.00197898	0.00122162	0.00193093	0.00121982	0.00223604	0.00225946	0.00524985	0.00507267	0.00543664	0.00479399	0.0047003	0.00348709	0.00455556	0.00385105	0.00487327	0.00225946	0.00334234	0.00365646	0.00395195	0.00405766	0.00456697	0.00323003	0.00267628	0.00497598	0.00335435	0.00244745	0.00450931
18	0.00368529	0.00315616	0.00215315	0.00147928	0.00173153	0.00302102	0.00231772	0.00118979	0.00197898	0.000882282	0.00215796	0.000556757	0.00124024	0.00110511	0.000703303	0.00104024	0.000177177	0.000196997	0.000869069	0.000756757	0.000966967	0.00217778	0.00243964	0.00172853	0.000433033	0.000657658	0.00182943	0.00124024	0.00465165	0.00361802	0.00316577	0.000930931	0.0032048	0.00318198	0.00187988	0.00213874	0.00346186	0.00392733	0.00231772	0.00194174	0.00286607	0.00222823	0.00544925	0.00313153	0.00336276	0.00181021	0.0010955	0.0025958	0.00265465
19	0.00345165	0.00355616	0.00218799	0.00218018	0.00311892	0.00277297	0.00320721	0.00184024	0.00247147	0.0021958	0.00205646	0.00345586	0.00188709	0.00108108	0.00152072	0.00123544	0.00225165	0.00178078	0.00112132	0.00237117	0.00121441	0.00299159	0.00306126	0.00210811	0.00126246	0.0014955	0.00187147	0.00211351	0.00295375	0.00291411	0.00415916	0.0032048	0.00403784	0.0034048	0.00307628	0.00261502	0.00370751	0.00273754	0.00291532	0.00548348	0.00226066	0.00344324	0.00423303	0.00277417	0.00250751	0.00284805	0.00357057	0.0043015	0.00344204
20	0.00250811	0.00383123	0.000588589	0.000914715	0.000917117	0.000684685	0.00244505	0.00122162	0.000695495	0.00126907	0.00161742	0.000293694	0.00152913	0.000557958	0.000940541	0.000127928	0.000332132	0.000520721	0.00120541	0.00056997	0.000581381	0.000921321	0.000218018	0.00106607	0.000133934	0.00041021	0.00141321	0.00144625	0.00248949	0.00275075	0.00323604	0.00324264	0.00279399	0.0026006	0.00243123	0.0022967	0.00268589	0.00335255	0.00173453	0.00230631	0.00177958	0.00224805	0.001397	0.00298799	0.00231411	0.00158559	0.00156877	0.00296036	0.00340661
21	0.00335556	0.00303303	0.00175015	0.00199279	0.0013003	0.00214835	0.00182042	0.00233333	0.00222162	0.00161802	0.00144144	0.00266426	0.00127928	0.000809009	0.000688889	0.000801802	0.00146607	0.000602402	0.0025015	0.00127808	0.00211351	0.00230511	0.00161081	0.000556757	0.000837237	0.000555556	0.0026012	0.00303724	0.004203	0.00558078	0.00414655	0.00407748	0.00382763	0.00121381	0.00506486	0.00253754	0.00384505	0.00288709	0.00215015	0.00302342	0.00427327	0.00269129	0.00218739	0.00371351	0.0027958	0.00459459	0.00299219	0.00128468	0.00352853
22	0.00161021	0.00170751	0.00307688	0.00189429	0.00214535	0.00145465	0.00394174	0.00137117	0.00272613	0.00075976	0.00136036	0.000101502	0.00087027	4.86486e-05	3.78378e-05	0.000394595	0.00143483	7.80781e-05	0.000734535	0.00105646	0.000936937	0.00113994	0.00181261	0.00142943	0.00111411	0.000242643	0.00139279	0.00268829	0.00380781	0.00275495	0.00506727	0.00244925	0.00242763	0.00195556	0.00285826	0.00152492	0.00146006	0.000953153	0.0010006	0.000638438	0.00284565	0.00292913	0.00214174	0.00142162	0.00315856	0.00189429	0.0012012	0.00175856	0.00296336
23	0.00173874	0.00283784	0.00174114	0.00191712	0.00188048	0.00193634	0.00117778	0.0013003	0.00162823	0.00164204	0.00150871	0.0006	0.000848048	0.00027988	0.000184384	0.000141141	0.000483483	0.000344144	0.00104324	0.000392793	0.000821021	0.00144384	0.00109489	0.000404805	0.000239039	2.58258e-05	0.00183243	0.00134234	0.00230631	0.00415435	0.00242222	0.00259039	0.00234895	0.00208529	0.00127087	0.00208949	0.00133574	0.00152492	0.00196216	0.00243964	0.00280961	0.00139399	0.00086006	0.00238739	0.000913514	0.00183063	0.0010967	0.00280601	0.000995195
24	0.00373273	0.000742342	0.00114535	0.00167748	0.00102462	0.00143844	0.00143063	0.00144985	0.00143363	0.00096036	0.000796396	0.00133814	0.000197598	0.000112913	0.000187988	5.28529e-05	0	8.58859e-05	0.000471471	0.000143544	0.00014955	0.00075015	0.00053994	0.000612012	0.00122823	0	0.00256156	0.00288829	0.00420901	0.00274655	0.00341381	0.00249309	0.00296937	0.00264625	0.00212973	0.00188288	0.0031015	0.00305706	0.00137477	0.00230511	0.00238318	0.00220661	0.00222102	0.00160601	0.00139399	0.00417057	0.00172673	0.00131592	0.00283423
25	0.0030018	0.00284084	0.00264384	0.00173093	0.0016006	0.00239159	0.00104324	0.00314595	0.00067988	0.000655856	0.00178919	0.000631231	0.00111231	0.00185285	0.000962763	0.000765766	0.00178919	3.9039e-05	0.000505105	0.00183363	0.000836637	0.00132853	0.00182282	0.000123724	0.000833634	0.000201201	0.00196697	0.00177658	0.00634054	0.00383664	0.00245946	0.00415315	0.00247327	0.000733934	0.00217057	0.00309309	0.00246186	0.00122342	0.00233574	0.00164925	0.00106547	0.00165045	0.00484204	0.00196937	0.00371892	0.00267988	0.00322643	0.00255495	0.00312252
26	0.00203243	0.00303303	0.00213754	0.00100961	0.00111351	0.00103904	0.00266967	0.00185285	0.00126306	0.00125465	0.00154775	0.00188108	0.00127387	0.000282282	0.000542943	0.000738739	0.00145105	0.000372973	0.000865465	0.000859459	0.000748348	0.00116036	0.00133153	0.000351351	0.00116156	0.000264865	0.000977778	0.00263003	0.00637778	0.00405165	0.00427988	0.00344204	0.00286607	0.00295796	0.00178258	0.00315796	0.00273273	0.00301682	0.00498619	0.00223483	0.00305345	0.00285345	0.00282763	0.00239159	0.00199399	0.00365586	0.00288649	0.00332673	0.00381862
27	0.00445586	0.00183483	0.00252432	0.00358078	0.00151411	0.00150931	0.0029039	0.0024	0.00419279	0.00272553	0.00107748	0.000891892	0.00153994	0.00118859	0.00144144	0.0016018	0.00125706	0.00149249	0.0014	0.00140841	0.00375856	0.00131592	0.00215916	0.00185405	0.0016973	0.000974775	0.00367868	0.00276396	0.0033976	0.00458979	0.00552012	0.00375135	0.00267327	0.0031952	0.00222042	0.00242162	0.00259219	0.00386186	0.00443303	0.00364024	0.00246246	0.00403724	0.00416336	0.00236396	0.00246066	0.00415736	0.00332733	0.00506066	0.0045988
28	0.00241441	0.00196456	0.00352252	0.00154054	0.0015015	0.00295736	0.00189489	0.00238198	0.00209129	0.00192733	0.00277417	0.00108108	0.00063003	0.000521321	0.000854054	0.000187387	0.00063003	0.000655856	0.000177778	0.00093033	0.00116096	0.00165105	0.000572372	0.000898498	0.000780781	0.00026006	0.00142462	0.00298679	0.00323724	0.00441862	0.00227027	0.0018042	0.00186907	0.00354715	0.00238198	0.00129009	0.00246727	0.00137117	0.00211411	0.00343664	0.00235015	0.00251832	0.00222883	0.00242943	0.00137898	0.00223964	0.00391592	0.00266246	0.00284144
29	0.00347988	0.00241922	0.00238258	0.00317958	0.00211952	0.0023045	0.00252793	0.00285646	0.00324264	0.00306967	0.00266366	0.00256877	0.00199399	0.00214715	0.00269069	0.00304505	0.00311712	0.00326126	0.00306847	0.00252793	0.00145345	0.00147027	0.00227868	0.00228769	0.00322042	0.00427267	0.00366907	0.00296817	0.00363964	0.00413393	0.00325646	0.00293273	0.00402222	0.00266186	0.002803	0.00359459	0.00404324	0.00435796	0.00632132	0.00318438	0.00393033	0.0041027	0.00433814	0.00342883	0.00306967	0.00426967	0.00325826	0.00287267	0.00209249
30	0.00575015	0.00463363	0.00502342	0.00393754	0.0041045	0.00438078	0.0029009	0.00412192	0.00412853	0.00492973	0.00406246	0.00443363	0.00378018	0.00441502	0.00293393	0.00308769	0.00347207	0.00626967	0.00497297	0.00358258	0.00302042	0.0023982	0.00327508	0.00410871	0.00499039	0.00405946	0.00377598	0.00340601	0.00348048	0.00396577	0.00458198	0.00383003	0.00310931	0.00301622	0.00517598	0.00366486	0.00331171	0.00461141	0.00682282	0.003397	0.00325345	0.00379039	0.00477958	0.00458078	0.00276577	0.00373514	0.00373093	0.00496517	0.00522763
31	0.00382763	0.00393333	0.00442523	0.00144565	0.00298799	0.0029027	0.00244084	0.00521982	0.00191952	0.00287327	0.00205225	0.00270871	0.00597057	0.00277898	0.00228168	0.00547928	0.00183724	0.00306486	0.00280841	0.00173093	0.00206667	0.00130691	0.00151652	0.00330631	0.000903904	0.00351832	0.00203123	0.00206967	0.00226967	0.00406306	0.00310631	0.00415976	0.00263483	0.0024997	0.00195796	0.00436036	0.00133093	0.00436937	0.00458378	0.0025027	0.00456937	0.00353574	0.00196697	0.00278498	0.00431592	0.00224625	0.00505225	0.00297958	0.00368889
32	0.00481562	0.00503183	0.00497838	0.00359339	0.00352132	0.00344865	0.00422703	0.00436456	0.00402583	0.00464805	0.00363243	0.00425225	0.00431171	0.00414535	0.0041982	0.00283003	0.00315676	0.00395976	0.0039976	0.00343123	0.00388649	0.00254114	0.00313754	0.00281922	0.00352913	0.00468348	0.00366547	0.00427628	0.00375616	0.00459159	0.00447568	0.00351592	0.00374715	0.00356517	0.0042042	0.00473093	0.00345766	0.00525526	0.00409429	0.00308228	0.00324084	0.00338258	0.003403	0.00365526	0.00354595	0.0033952	0.00386727	0.00379459	0.00456216
33	0.00538919	0.00498979	0.00545946	0.00470811	0.00343664	0.00502883	0.00404625	0.00411471	0.00484685	0.00443664	0.00485105	0.00376877	0.00362222	0.00344084	0.00451772	0.00406607	0.00483784	0.00477538	0.00405886	0.00403303	0.00413033	0.00323784	0.00355015	0.00414955	0.00407568	0.00394775	0.00401502	0.00466426	0.00477237	0.00595075	0.00542583	0.00523423	0.00475856	0.00443123	0.00563904	0.005603	0.00424745	0.00609429	0.00542462	0.00492733	0.00481622	0.00455796	0.00576276	0.0057021	0.00634054	0.00586486	0.00492192	0.0047964	0.00492312
34	0.0021015	0.00204865	0.00236517	0.00245766	0.000944745	0.00113213	0.00121201	0.00143063	0.00175375	0.000943544	0.00106306	0.00118378	0.00134535	0.00223003	0.00142342	0.00252553	0.000285886	0.00242703	0.00160721	0.00135315	0.000482282	0.000855856	0.000433033	0.00198318	0.00136997	0.00293754	0.00161562	0.000568769	0.00161562	0.00141081	0.00352973	0.00247868	0.00211411	0.00183604	0.000868468	0.000787988	0.000816216	0.00201862	0.00186006	0.00247628	0.00147027	0.00151832	0.00095976	0.00271171	0.00122823	0.00136156	0.001	0.0014036	0.0016018
35	0.00372432	0.00438859	0.00446547	0.00334414	0.00361622	0.00347207	0.00401982	0.00463604	0.00466426	0.00465165	0.00256637	0.00392913	0.00317958	0.00342402	0.00296577	0.00409489	0.00363303	0.0041009	0.00397417	0.00405405	0.00299039	0.00264925	0.00268108	0.00326607	0.00330811	0.00360541	0.00287447	0.00251171	0.00406667	0.00369249	0.00401682	0.00334414	0.00418378	0.00159039	0.00401682	0.00283243	0.00397718	0.00420601	0.00358799	0.00377117	0.00517538	0.00392733	0.00369429	0.00382402	0.00429489	0.0028967	0.00528829	0.00433393	0.00322823
36	0.00391291	0.0027021	0.00387688	0.00189189	0.00252192	0.00294715	0.00294595	0.00232853	0.00137658	0.00214354	0.00300781	0.00356276	0.00130571	0.00167928	0.00231592	0.0041994	0.00650691	0.00256577	0.00232853	0.00228649	0.00149429	0.00102763	0.00136336	0.00210931	0.00238258	0.00213754	0.00187868	0.00272673	0.00438438	0.0040048	0.00228108	0.00544444	0.00541862	0.00194114	0.0032961	0.00202943	0.00388829	0.00328468	0.00275075	0.00464925	0.00556877	0.00387688	0.00222883	0.00208348	0.00381321	0.00238919	0.00304084	0.00461141	0.00333694
37	0.00289129	0.00338258	0.00302402	0.00300781	0.00187808	0.00123423	0.0014961	0.00155195	0.00162282	0.00145285	0.00140541	0.00132132	0.00158559	0.00195435	0.00175495	0.000815015	0.00124925	0.00143303	0.00145646	0.0013003	0.00176216	0.00144505	0.00142643	0.0017009	0.00163123	0.00202823	0.00181682	0.00197778	0.00117598	0.00143363	0.00187568	0.0018012	0.00144444	0.00211832	0.00156216	0.00142162	0.0025003	0.00339279	0.00266486	0.0025982	0.00207988	0.00221381	0.00210811	0.00251111	0.00216396	0.00255556	0.00260541	0.00228228	0.0025021
38	0.00437898	0.0039009	0.00511111	0.00370571	0.00306126	0.00363123	0.00400721	0.00387147	0.00446366	0.00461321	0.00293574	0.00344805	0.00325225	0.00308228	0.00332733	0.00411051	0.0045988	0.00462102	0.00452192	0.00278318	0.00319339	0.00297117	0.00365045	0.00314114	0.00408288	0.00357417	0.00367447	0.00464084	0.00371712	0.00363183	0.00423183	0.00495435	0.00451892	0.00375856	0.00371471	0.00414715	0.00433994	0.0053045	0.00572432	0.00410751	0.00504264	0.00437898	0.00402703	0.0035045	0.00435676	0.00411892	0.00418498	0.00357417	0.00413574
39	0.00376937	0.00453213	0.00246126	0.00224384	0.00114955	0.00519459	0.00253694	0.00230931	0.0030997	0.00369309	0.00423544	0.00449429	0.00391772	0.000683483	0.00294414	0.00121862	0.00116997	0.00351411	0.00328949	0.00211592	0.00103904	0.00312372	0.00108048	0.00123904	0.00427988	0.00171231	0.00163964	0.0011976	0.00241261	0.00276156	0.00217117	0.00294414	0.00226066	0.00101141	0.00249189	0.00223003	0.00244384	0.00808048	0.00405225	0.00190871	0.00542583	0.00459099	0.00106667	0.00400721	0.00512252	0.00125285	0.00174294	0.00178799	0.00302042
40	0.00515495	0.00653273	0.00538198	0.00573574	0.0041015	0.00417177	0.00334715	0.00413754	0.00399219	0.00409249	0.00488468	0.00476456	0.00543724	0.00425045	0.00466907	0.00371111	0.00406066	0.00403664	0.00383003	0.0043009	0.00297538	0.00364505	0.00341742	0.00394595	0.00472492	0.0041982	0.00326486	0.00377958	0.00452913	0.00512492	0.00413814	0.0051027	0.00442402	0.00272312	0.0043021	0.00522523	0.00501141	0.00642583	0.00506667	0.00418378	0.00627568	0.00435015	0.00363964	0.00467087	0.00387327	0.00405225	0.00415435	0.00607207	0.00438619
41	0.0047976	0.00521562	0.00555736	0.00441922	0.00238018	0.00352312	0.00454414	0.00297117	0.0038997	0.00351291	0.0034973	0.00447207	0.00321682	0.00411832	0.0041958	0.00528288	0.00436937	0.00377237	0.00425706	0.00444384	0.00347628	0.00297958	0.002603	0.00412613	0.00466066	0.00353514	0.00383604	0.00387508	0.00409429	0.00327928	0.00321081	0.00305165	0.00509249	0.00425706	0.00304324	0.00469129	0.00396456	0.00541381	0.00616156	0.0042018	0.00602462	0.00426787	0.00341021	0.00454775	0.0058997	0.00444505	0.00403664	0.00340661	0.00353153
42	0.00459099	0.00361021	0.00488829	0.00241682	0.00225285	0.00247928	0.00233153	0.00282162	0.00263844	0.00291291	0.00236877	0.00216156	0.00236396	0.00223363	0.00261622	0.00337237	0.00346066	0.00233153	0.0023015	0.00386066	0.00331111	0.00204565	0.00241862	0.00229189	0.00319099	0.0038012	0.00242162	0.00272492	0.00257417	0.00445165	0.00253754	0.00324204	0.00160901	0.00346847	0.00348769	0.00227087	0.00313814	0.0068991	0.00487387	0.00287748	0.00468889	0.00488168	0.00597057	0.00384625	0.00314414	0.00397297	0.0030048	0.0046024	0.00338498
43	0.00203964	0.00212312	0.00138919	0.000810811	0.00177117	0.000459459	0.00102102	0.00225586	0.00205105	0.000487087	0.000342943	0.00214474	0.001597	0.000342943	0.00214775	0.000636637	0.00156396	0.000276877	0.00138679	0.000935736	0.000645045	0.00244384	0.000794595	0.00181562	0.00164985	0.000392793	0.000786186	0.000681081	0.00153333	0.000717117	0	0.000788589	0.000774775	0.00275375	0.000595195	0.000957357	0.000810811	0.00304444	0.00097958	0.000395796	0.000888288	0.000497898	0.00150571	0.000893694	0.00315495	0.000918919	0.00122583	0.00388589	0.00164985
44	0.00483243	0.00488468	0.00363544	0.00361682	0.00276336	0.00232372	0.00208048	0.0030042	0.00492072	0.00389129	0.00309069	0.00365045	0.0025009	0.00272072	0.00172312	0.00405526	0.00409369	0.00268468	0.00269129	0.00398679	0.00293213	0.00299399	0.00264505	0.00309489	0.00316276	0.00345706	0.00305225	0.00213453	0.00276456	0.00336637	0.00315856	0.00275916	0.00253574	0.00302823	0.00373153	0.00403904	0.0036036	0.00457838	0.00452252	0.00269129	0.00417898	0.00394354	0.00314535	0.00318679	0.00334234	0.00340661	0.00308408	0.00460661	0.0037021
45	0.00224384	0.00567508	0.00317838	0.00301982	0.00392312	0.00341982	0.0018018	0.00196877	0.0027027	0.00247447	0.00214114	0.00324745	0.00205465	0.00185465	0.00311171	0.00248288	0.00258859	0.00461321	0.00249429	0.00278619	0.00433213	0.00128769	0.00142943	0.00270571	0.00222162	0.00182402	0.00332853	0.0011982	0.00416517	0.00248288	0.00317538	0.00295315	0.00433514	0.00162102	0.00248288	0.00263904	0.00207447	0.0042961	0.00364505	0.00276396	0.00571111	0.00165706	0.00427087	0.0046048	0.00313634	0.00150691	0.00351171	0.00414294	0.0026024
46	0.00279339	0.00466126	0.00458318	0.00216697	0.00131051	0.0030985	0.0015009	0.00340661	0.00256396	0.00250511	0.00229309	0.00404685	0.00183724	0.00245165	0.00370631	0.00270631	0.00411772	0.00353273	0.00312613	0.0022024	0.00208649	0.00188949	0.00118739	0.00197838	0.0022997	0.00375556	0.00271171	0.00404565	0.00178799	0.00346006	0.00215495	0.0025952	0.00229009	0.00255015	0.00275015	0.00346426	0.00357357	0.00213994	0.00373634	0.00272372	0.00273754	0.00387568	0.00197417	0.00295495	0.00324505	0.00304685	0.00236396	0.00302643	0.00302222
47	0.00606847	0.0058967	0.00495736	0.00418138	0.00383604	0.00404565	0.0040985	0.0039952	0.00475135	0.0042973	0.00403363	0.00408529	0.00386907	0.0042042	0.00461922	0.00479159	0.00387327	0.00348348	0.00405886	0.0041994	0.0038048	0.00335255	0.00351592	0.00373994	0.00429069	0.00467087	0.00458318	0.00491171	0.00453874	0.0047988	0.00430691	0.00479339	0.0044006	0.00375676	0.00425225	0.00444625	0.00411411	0.00648769	0.0058961	0.00480781	0.00458018	0.00424925	0.00489489	0.00452853	0.00457598	0.00484144	0.00427928	0.00501021	0.00457057
48	0.00565285	0.00423003	0.00643063	0.00502763	0.00340601	0.00361081	0.00358198	0.00381261	0.0035027	0.00432853	0.00439099	0.0040024	0.00376757	0.00458018	0.00526006	0.00454895	0.00335075	0.00451652	0.00408168	0.00452432	0.0041952	0.00401802	0.00361321	0.00412252	0.0046024	0.0043988	0.00489369	0.00483123	0.00456577	0.00386066	0.00312012	0.00404625	0.00372613	0.00462402	0.00458138	0.00405045	0.00432673	0.00541802	0.00541742	0.00465045	0.00467688	0.00468288	0.00433333	0.00440841	0.00458018	0.00366366	0.00347027	0.00437417	0.00421922
49	0.00234114	0.00246486	0.00355195	0.00171411	0.00162462	0.000864865	0.00121201	0.00152973	0.00103604	0.00126126	0.00210511	0.000825225	0.00116757	0.00151231	0.00139099	0.000526727	0.00177838	0.00138799	0.00125886	0.000915916	0.000444444	0.0012991	0.00100961	0.00070991	0.00147928	0.000755556	0.00164505	0.000275075	0.000960961	0.0010042	0.00131291	0.00087027	0.000651051	0.00144264	0.000924925	0.00163964	0.000539339	0.0027015	0.00136036	0.0016048	0.00182523	0.00228529	0.00291111	0.00206967	0.00112733	0.00273453	0.00214535	0.0012024	0.00116637
50	0.00352673	0.00323544	0.00451532	0.00316456	0.00282162	0.00285405	0.00270571	0.00265045	0.00278198	0.00295375	0.00313634	0.00266847	0.00219279	0.00236036	0.00277297	0.00353634	0.00312913	0.002603	0.00202402	0.00263784	0.00263123	0.00194354	0.00222222	0.00271291	0.00296877	0.00280901	0.00252973	0.00306847	0.00264925	0.00312733	0.00270871	0.00308649	0.0026961	0.00261622	0.00294895	0.00278979	0.00295135	0.00464505	0.00362703	0.00317117	0.00350751	0.00345886	0.00362523	0.0034036	0.00304925	0.00314474	0.0031045	0.00294835	0.0028036
51	0.00647207	0.00418498	0.00487447	0.00511772	0.00417538	0.00422943	0.0045994	0.00411892	0.00366486	0.00393694	0.00432312	0.00366967	0.00371952	0.00443363	0.00495916	0.00509369	0.00338258	0.00402883	0.00438138	0.00416517	0.00421742	0.00323063	0.00337057	0.00418859	0.00356817	0.00332312	0.00387387	0.00384144	0.00374655	0.00368709	0.00396637	0.00353514	0.00301441	0.00361562	0.0037021	0.0050991	0.00542703	0.0053964	0.0053045	0.0037976	0.00451231	0.00483363	0.00472492	0.00384565	0.00365465	0.00421982	0.00396456	0.00422162	0.00514835
52	0.00275796	0.00168649	0.0024985	0.00321742	0.00200781	0.00116036	0.00124444	0.000766366	0.000558559	0.000844444	0.000839039	0.000810811	0.00204745	0.001803	0.000772973	0.000854054	0.0005003	0.00198619	0.00196997	0.00281321	0.00218679	0.000859459	0.000645646	0.00162402	0.00182523	0.00118619	0.000141141	0.000684685	0.00143604	0.000971772	0.000903303	0.00117778	0.000408408	0.00120781	0.000528529	0.00123483	0.00197778	0.00305345	0.00147808	0.00308408	0.00112132	0.00132613	0.00104685	0.0019045	0.00137718	0.0027033	0.00128108	0.0012024	0.0012973
53	0.00224144	0.00202042	0.00371592	0.00498438	0.00233514	0.00261922	0.00353033	0.0030048	0.00361141	0.00224625	0.00287327	0.00325285	0.00212132	0.00226186	0.00302643	0.00234474	0.00278318	0.00366306	0.00166907	0.00199339	0.00254414	0.000839039	0.00128048	0.00235736	0.00276577	0.00299339	0.00302042	0.00183303	0.00445045	0.00175195	0.001797	0.00273153	0.00242402	0.00208288	0.00336336	0.00323063	0.00277538	0.00382042	0.00426486	0.00398739	0.00303423	0.00252733	0.0023994	0.00209189	0.00127147	0.0022961	0.00141201	0.00431652	0.00269249
54	0.00202643	0.00214114	0.00285405	0.00176036	0.0014991	0.000849249	0.00100661	0.000938138	0.000436637	0.0015015	0.000512312	0.000733934	0.00119099	0.00133634	0.000910511	0.00105886	0.000306306	0.000608408	0.00136096	0.00135195	0.000737538	0.000868468	0.00115676	0.00131592	0.0011976	0.00104505	0.00144865	0.00063003	0.000930931	0.00117117	0.000956156	0.000978378	0.000553153	0.000604204	0.000886486	0.000821021	0.00158318	0.00207447	0.00220601	0.00131411	0.00134114	0.00104745	0.00212973	0.00142643	0.00144444	0.00152973	0.00120841	0.00136517	0.00117838
55	0.00577718	0.00623363	0.00593514	0.00585345	0.00386306	0.00427988	0.00398198	0.00434835	0.00401862	0.0029021	0.00372132	0.00362162	0.00361201	0.00513694	0.00501742	0.0046036	0.00453393	0.00516637	0.00346667	0.00574054	0.00363303	0.00431772	0.00284084	0.00343483	0.00362703	0.00542462	0.00456216	0.00383664	0.00408408	0.00393213	0.00488709	0.00453634	0.00364444	0.00351712	0.00476577	0.00479339	0.00385045	0.00661201	0.00556036	0.00546426	0.00418919	0.00437778	0.00386066	0.00526426	0.00575736	0.00433093	0.00554775	0.00556877	0.00371231
56	0.00161622	0.00254414	0.00312012	0.00265646	0.0020973	0.00104084	0.00177177	0.000633634	0.00130751	0.00152733	0.0012	0.000721321	0.00135856	0.00154715	0.000279279	0.000970571	0.000956757	0.00188168	0.00119039	0.000887087	0.00173213	0.000812012	0.00100901	0.00163784	0.000576577	0.00138679	0.00182042	0.00114414	0.00121562	0.00133453	0.00120781	0.000729129	0.000757958	0.00134114	0.000707508	0.000803604	0.000798799	0.00216577	0.000834234	0.00098979	0.00092012	0.00215916	0.00122703	0.00102763	0.00118559	0.00123003	0.00179039	0.00185405	0.000784985
57	0.00328228	0.00172192	0.00184264	0.00230571	0.00141742	0.000508709	0.00140841	0.00159039	0.00147688	0.00130811	0.00119339	0.00248108	0.00128168	0.000748949	0.0011994	0.00122523	0.000423423	0.00155916	0.00131291	0.00107508	0.00116877	0.000717117	0.0012048	0.00164925	0.00121502	0.00136757	0.00134354	0.00146006	0.0019045	0.000727928	0.000937538	0.00113994	0.000937538	0.00145886	0.000785586	0.00257297	0.00228468	0.00280961	0.00336096	0.00121742	0.00160781	0.000986787	0.0015988	0.00112492	0.00166186	0.00106907	0.000410811	0.00171772	0.00102823
58	0.00611231	0.00464865	0.00370991	0.00361982	0.00348589	0.00363003	0.00434535	0.00353393	0.00252492	0.00347447	0.00381802	0.00362763	0.0026985	0.00323063	0.00336276	0.00349249	0.00368829	0.00358138	0.00287688	0.00373333	0.00362102	0.00211532	0.00347327	0.00368108	0.00287387	0.00311592	0.00295556	0.00271231	0.00313754	0.00479399	0.00358078	0.00355616	0.00337538	0.00264685	0.00384084	0.00366667	0.00458198	0.00656456	0.00418799	0.00312913	0.00396096	0.0041033	0.00420841	0.00326306	0.00344324	0.00352673	0.00314955	0.00452793	0.00458198
59	0.00422883	0.00345706	0.00281441	0.00318739	0.00377838	0.00467327	0.00266967	0.00478438	0.00245526	0.00406607	0.00474895	0.00414474	0.00164985	0.00306426	0.00270871	0.00450811	0.00388408	0.00347868	0.00243784	0.00285526	0.0017039	0.0025015	0.00212432	0.00374174	0.00202703	0.00281441	0.00367387	0.00362282	0.00213393	0.00181802	0.00341261	0.00465946	0.00323363	0.00231832	0.00316276	0.00350871	0.00435495	0.00554354	0.00491471	0.00400901	0.00442402	0.00452132	0.00408889	0.00346246	0.00509369	0.00374895	0.00358318	0.00423243	0.00385045
60	0.00481982	0.00517598	0.00603423	0.00473393	0.00418078	0.00476216	0.0043021	0.00578559	0.00436156	0.00548288	0.00398679	0.00514474	0.0042967	0.00339339	0.00414595	0.00396517	0.00398979	0.00324685	0.00349369	0.00441982	0.00349249	0.003003	0.00452312	0.00341441	0.00564444	0.00437658	0.00620721	0.00565646	0.00306607	0.00378318	0.00373934	0.00469369	0.00333934	0.00317838	0.00430691	0.0045033	0.00412793	0.00559099	0.00568228	0.00508889	0.00417057	0.00386907	0.00406787	0.00475856	0.00484324	0.0053976	0.0043033	0.00393093	0.00476456
61	0.00275135	0.00269309	0.00278619	0.00163003	0.00147327	0.000906306	0.00189009	0.00134114	0.00085045	0.00123964	0.00253694	0.000809009	0.000488288	0.00115976	0.00116396	0.000960961	0.000698498	0.00195976	0.00142763	0.00191111	0.000826426	0.000817417	0.000595195	0.000858859	0.00143844	0.000905105	0.00114234	0.00106607	0.000784384	0.000467267	0.00066967	0.000790991	0.000377778	0.00116757	0.00114655	0.00122943	0.00158679	0.0034979	0.00271411	0.00176156	0.00166006	0.00196877	0.00115375	0.00115556	0.00105165	0.000995195	0.00142883	0.0018967	0.00149489
62	0.00576156	0.00566486	0.00575856	0.00505345	0.00378859	0.00346486	0.00385766	0.0042018	0.00346847	0.00459159	0.00446306	0.00458078	0.00408288	0.00332913	0.00421441	0.00423844	0.00486787	0.00391291	0.00430571	0.00431532	0.00367207	0.00392913	0.00406547	0.00364084	0.004603	0.00468889	0.00492733	0.00498438	0.00509069	0.00575736	0.00449249	0.00415976	0.00406667	0.00421441	0.00424565	0.00463664	0.00433814	0.00533033	0.00613874	0.0042961	0.00453033	0.00566126	0.00361922	0.00494054	0.00414234	0.00450691	0.00530931	0.00463243	0.00467508
63	0.00613994	0.00542643	0.00439219	0.00510871	0.00468889	0.00359279	0.00406907	0.00627688	0.00533033	0.00433453	0.00295075	0.00459399	0.00318198	0.00529489	0.00437477	0.00616096	0.00368468	0.00383423	0.00433814	0.00408829	0.00372492	0.00368408	0.00461562	0.00339459	0.00370931	0.00462943	0.00453754	0.00435015	0.00410991	0.00368228	0.00454114	0.00371411	0.00372492	0.00444324	0.00414474	0.00364805	0.00453754	0.00515616	0.00530871	0.00521562	0.00456577	0.00466787	0.00361622	0.00448889	0.00399219	0.00436877	0.00406366	0.00388829	0.0037964
64	0.00256637	0.00458318	0.00479459	0.00347087	0.00227447	0.00247207	0.00354535	0.00234895	0.00236637	0.00198679	0.00268589	0.00355736	0.00114414	0.00283784	0.00248829	0.00320601	0.00326186	0.00272793	0.00321922	0.00247327	0.00244865	0.00276577	0.00292072	0.00373694	0.00216757	0.00247568	0.00216216	0.00332492	0.00275435	0.00262643	0.00301562	0.00205646	0.00258919	0.0021003	0.00258258	0.00317718	0.00466426	0.00457357	0.00327387	0.00247327	0.00197838	0.00328408	0.00305285	0.00222102	0.00282042	0.00218138	0.00482583	0.00141502	0.00235375
65	0.0038967	0.00425045	0.00526426	0.00381862	0.00272553	0.00197237	0.00232853	0.0032	0.00275856	0.00244024	0.00382162	0.00418198	0.0011009	0.00210811	0.00285526	0.00248529	0.00284084	0.00328949	0.00279339	0.00215676	0.00167027	0.0014985	0.00146066	0.00262162	0.00244745	0.00316937	0.00232733	0.00239039	0.00266547	0.00191291	0.00275556	0.00262523	0.00246486	0.00246246	0.00293574	0.00243544	0.00318318	0.00495856	0.00313213	0.00292432	0.0022967	0.00413814	0.00257778	0.00300901	0.00356276	0.00306306	0.00272012	0.0026967	0.00332012
66	0.00303483	0.00252432	0.0016973	0.00173694	0.00141381	0.00117718	0.00117718	0.00226126	0.00160601	0.00135375	0.00113273	0.00229069	0.00183123	0.000924925	0.00149249	0.000832432	0.00248769	0.00104324	0.00224204	0.000478679	0.00053033	0.000571171	0.000962162	0.001	0.0023021	0.00106366	0.00125225	0.000738138	0.000858859	0.00126486	0.000482282	0.00109069	0.000368769	0.00173153	0.000912312	0.0012979	0.00162102	0.00297658	0.00176216	0.00228889	0.00112733	0.000572372	0.00262402	0.0015003	0.00158438	0.00187027	0.0011988	0.00207267	0.00141141
67	0.0034997	0.00435976	0.00431471	0.00307928	0.00323784	0.0038991	0.00295616	0.00378859	0.00247868	0.00393514	0.00359039	0.00319279	0.00259279	0.00275015	0.00321381	0.00298679	0.00263183	0.00293213	0.00270691	0.00369249	0.00243544	0.00158619	0.00196817	0.00225706	0.00236216	0.00382823	0.00244565	0.0022967	0.00209249	0.00288048	0.00284925	0.0024036	0.00202583	0.00201441	0.00258378	0.00313393	0.00368048	0.00378498	0.0030018	0.00228829	0.00262102	0.00411832	0.00348889	0.00378859	0.00346727	0.00317658	0.00284324	0.00249129	0.00326967
68	0.00417658	0.00550691	0.00523423	0.00517297	0.00488829	0.00362222	0.00482643	0.00456757	0.00438138	0.00472132	0.00513453	0.00413514	0.00459279	0.00498799	0.00496336	0.00473453	0.00484925	0.00384625	0.00425285	0.00396036	0.00505465	0.00370571	0.00378438	0.00413994	0.005397	0.00421682	0.00451171	0.00430631	0.00442943	0.00421682	0.00372853	0.00496396	0.00466547	0.00388288	0.00451471	0.00422102	0.00724324	0.00590871	0.00514414	0.00543664	0.00383964	0.0050973	0.0046048	0.00605586	0.00484084	0.00442643	0.00556456	0.00502943	0.00627988
69	0.00286547	0.00265586	0.00423784	0.00404024	0.00391952	0.00411471	0.00282943	0.00231532	0.00188168	0.00186186	0.00292072	0.00282462	0.0031021	0.00168348	0.00177538	0.0026048	0.00206006	0.00274474	0.00236637	0.00201622	0.00245045	0.000998799	0.00118919	0.00144985	0.00339159	0.00213934	0.00159459	0.00239039	0.00244805	0.00336697	0.00336937	0.00195375	0.00171231	0.0020961	0.000947748	0.00363964	0.00403303	0.00291111	0.0033964	0.00373153	0.00245285	0.00326366	0.00155556	0.00262943	0.00372673	0.00359159	0.00207447	0.00313814	0.00145946
70	0.00244264	0.00321742	0.0037009	0.00287508	0.0015009	0.00237177	0.00205646	0.00261141	0.00171952	0.0016955	0.00212012	0.00248649	0.00156216	0.00143303	0.00163423	0.00188589	0.00141141	0.00278318	0.000801802	0.000951952	0.00180721	0.00123844	0.00227327	0.000888288	0.00153153	0.00185345	0.0020018	0.00328288	0.00131712	0.00293514	0.00333033	0.00185526	0.00174715	0.00143303	0.00221201	0.00121081	0.00157658	0.0033988	0.00292733	0.00226006	0.00106426	0.00167267	0.00225045	0.00255676	0.00184865	0.00211231	0.00144505	0.00234775	0.00372372
71	0.00677477	0.00516817	0.00548829	0.00298919	0.0026961	0.00274655	0.00300961	0.00409249	0.00473694	0.00344745	0.0024042	0.0043976	0.00363904	0.00437357	0.00367147	0.00496937	0.0035003	0.00367508	0.00375315	0.00339339	0.00426847	0.00318258	0.00356276	0.00360721	0.00375315	0.0041027	0.00283003	0.0033952	0.00368348	0.00295375	0.00338979	0.00320661	0.00308589	0.00298799	0.0036955	0.00521021	0.00637417	0.0039039	0.00625045	0.00435495	0.00371532	0.004603	0.00311171	0.0033033	0.00369009	0.00425706	0.00328468	0.00443664	0.006203
72	0.000366398	5.44645e-05	0.000368048	0.000302031	0.000541344	7.17941e-05	0.000377126	0.000170821	7.01437e-05	0.000246741	0.000144414	1.07279e-05	0.00011388	0.000163394	0.00018815	0	0	1.4854e-05	0.000105628	0.000286351	0.000120482	0.000310283	0.000236838	0.00013286	0.000406008	0.000222809	0.000325962	7.34446e-05	0.000108104	0.000268197	0.000387028	0.00011388	0.000157617	0.000156792	0.000240139	0.000187325	0.000254168	0.000229411	8.00463e-05	0.000269847	0.00027975	0.000104803	0.00020548	0.000249216	0.000180723	0.000521539	0.000269847	0.000165044	0.000258294
73	0.000163394	0.000161743	0.000564451	0.000743523	0.00086318	0.00020713	0.00024344	0.00058013	0	0.000288827	0.000191451	0.000183199	0.000165044	0.000185675	0	1.56792e-05	0	2.22809e-05	0.000807065	0.000199703	0.000233537	0.000107279	4.95132e-05	0.000372999	0.000550422	0.000127909	0.000350719	0.000388679	4.37367e-05	0.000500083	0.000404358	0.000302856	0.000257469	0.000625517	0.000380426	0.000153491	0.00082687	9.90264e-06	0.000922596	0.000468725	0.000420862	0.00026077	0.000426639	0.000608187	0.000356495	0.000358971	0.000495957	0.000576004	0.00026077
74	0.000169995	7.42698e-06	0.000136987	0.000184849	0.000253343	0.000373825	0.000646147	0.000173296	0.000419212	0.000123783	0.000308632	0.000103153	3.96106e-05	0.000327612	0	2.47566e-05	0.000106453	0.000388679	0.000238489	0.000199703	0	0.000179073	0.00026077	0	0.00027975	7.26194e-05	0.000365572	0.000468725	0.000615614	0.000221159	0.000689884	0.000288002	0.00016752	0.000400232	0.0001865	0.000288002	0.000739397	0.00076828	7.59202e-05	0.000199703	0.00097376	0.000346592	0.000560324	0.000790561	0	0.00026077	3.05331e-05	0.000598285	0.00097376
75	0.000245916	0.000124608	1.89801e-05	0.000233537	0.00133686	0.000334214	6.51924e-05	0.000270672	3.05331e-05	0.000271497	0.000136161	6.43672e-05	5.44645e-05	0	6.51924e-05	0	0	0	0	0	2.72323e-05	9.57255e-05	0.000118006	0.00013121	0.000550422	0.000420862	0.000779008	0.000188975	2.72323e-05	0.0005628	0.000250867	0.000190626	0.000890412	0.00095643	0.000709689	0.000308632	0.00052649	0.000620565	0.000235188	0.00080459	0.000334214	0.000869782	0.00027975	0.00069401	0.000700612	0.000690709	0.000552072	0.000462123	0.00100759
76	0.000322661	0.000309458	0.000220334	0.000320185	0.000617265	0.000464599	0.000138637	0.000301205	0.000184849	0.000103153	0	3.87853e-05	0.000111405	6.18915e-05	5.69402e-05	5.19889e-05	0.000178248	0.000128734	0.000250042	0.000402707	0.000151015	0.000739397	0.000367223	0.000211256	0.000790561	0.000341641	0.000489355	0.000715466	0.000323486	0.000795512	0.000439017	0.000867306	0.00031771	0.000229411	0.00060076	0.000645322	0.000346592	0.000885461	0.000689884	0.000109754	0.0012271	0.000202179	0.00039363	0.000540519	0.00100512	0.000144414	0.000460473	0.000623041	0.000381252
77	0.000306157	0.000174947	0	0.000802114	0.00114953	0.000278924	0.00016917	0.000253343	0.000196402	0.000146064	7.92211e-05	3.63097e-05	0.00013121	0	0.000103978	1.81548e-05	0.000171646	5.85906e-05	3.21836e-05	0.0001865	0.000475327	0.000320185	0.00029873	0.000436541	0.00078726	0.000595809	0.000761678	0.000512462	0.000348243	0.000671729	0.00048853	0.000457997	0.000558674	0.000677506	0.000883811	0.000939926	0.000735271	0.000560324	0.00082357	0.000836773	0.000678331	0.000951479	0.000779008	0.000643672	0.000556198	0.000415086	0.000699787	0.00056115	0.000656875
78	1.32035e-05	0.000141113	7.09689e-05	0.000701437	0.000855753	0.000353194	0.000383727	0	0.000233537	0.000172471	0.000114706	0	0	0.000551247	0	0	0	0.000287177	0	0	0	0	0	0	0.000710514	0	0.000665953	0.000595809	0.000141113	0.000665953	0.00130632	0.000308632	0	8.82985e-05	0.000118832	0	0	7.09689e-05	7.92211e-05	0	0.000490181	5.77654e-05	0	0.000264896	0.000362272	0.000172471	9.07742e-06	0.000476977	0.000189801
79	0.000104803	2.55818e-05	0.000499258	9.90264e-05	0.000710514	0.00020713	0.000307807	0.000408484	0.000134511	5.11636e-05	0.000282225	0.000161743	0.000108929	1.15531e-05	0	0	0.000183199	0	0	0.000486055	0.000453871	6.93185e-05	0.000175772	2.97079e-05	9.49003e-05	0.000422513	0.000280575	0.000222809	0.000604061	8.49977e-05	9.90264e-05	0.000534743	0.000349068	0.000438192	0.000888762	0.000503384	5.77654e-06	0.000108929	0.000509161	0.000452221	0.000146064	0.000240964	0.000509161	0.000550422	0.000333389	0.000341641	0.00016752	0.000642021	0.000276449
80	0.000157617	0	0.000306157	0.000116356	0.000495957	0.000451395	0.000306157	0.000133686	0.000302856	2.97079e-05	0.000212082	0.000108929	1.15531e-05	2.47566e-05	0.000342466	2.06305e-05	0.000116356	0	0.000165044	0.000217858	0.000323486	0.000347418	5.44645e-05	0.000460473	0.000254168	0.000566101	0.000575178	8.08716e-05	0.00046955	0.000383727	0.00027975	0.000426639	0.000491006	0.000217858	0.000329263	5.44645e-05	0.000349893	9.7376e-05	0.000800463	0.000435716	0.000582605	0.000176597	0.00035732	0.000242615	0.000542995	0.000554548	0.000457172	0.000208781	0.000270672
81	0.000508336	7.75707e-05	0.000188975	0.000495132	0.000168345	0.000397756	0	1.65044e-05	0	3.30088e-06	7.09689e-05	0	0.000121307	0	5.69402e-05	0	0	0	0.00035732	0.000168345	0.000178248	0	7.42698e-05	0.000276449	0.000343292	0.000326787	0.00041096	0.000360621	0.000464599	8.08716e-05	1.32035e-05	0.000202179	0	0.000269847	0.000606537	0.000394455	0.000852452	0.000737747	0.00125598	0.000609838	0.00013121	0.000626342	0.000592508	0.000158442	0.000420862	0.000245916	0.00106783	0.000727844	0.0004679
82	0.000520714	0.000220334	0.000136987	0.000952304	0.000928373	0.00112973	1.23783e-05	0.000299555	0.00024509	0.000208781	0.000481929	0.000136987	1.40287e-05	0	0.000266546	3.13584e-05	0	0	0.000328438	0.000345767	0.000383727	0.000475327	0.00128569	0.000988614	0.000846676	0.00109424	0.00108929	0.0012238	0.00192359	0.00058013	0.00274221	0.00169335	0.000782309	0.00123288	0.00105051	0.000700612	0.000323486	0.00217858	0.00124526	0.00167437	0.00069566	0.00175607	0.000578479	0.00165539	0.000703087	0.000528141	0.00189718	0.00120895	0.00097376
83	6.7668e-05	0.000701437	0	4.37367e-05	0.000597459	0.000439017	9.7376e-05	0.000210431	6.60176e-06	0	7.59202e-05	0	0	9.07742e-06	0	0	9.7376e-05	0	2.47566e-06	0	0.000399407	0.000114706	0	0.000529791	5.03384e-05	0.000623041	8.49977e-05	0.000467075	0.000481929	0.000158442	0.000605712	0.00016752	0.000238489	0.000525665	0.000646973	0.000439017	0.000134511	8.91238e-05	0.000302031	0.000556198	0.000236838	0.00026242	0.000499258	0.000358145	0.000814492	0.000762503	0.00132943	0.000119657	0.000586731
84	0.000481929	0.000604886	0.000361446	0.000752601	0.000345767	0	0.000100677	0.000135336	0.000441493	0	0.000817793	0	0.000203004	5.52897e-05	0.000471201	0.000301205	0.00018815	0	0.0009358	0	0.000245916	0	9.82012e-05	9.57255e-05	0.000481929	0.000193101	0.000361446	0.000275623	0.000569402	0.00018815	0.000175772	0.000601585	0.000576829	0.000103153	0.000125433	0.000268197	0.000533917	0.000115531	0.000461298	8.9949e-05	0.000223635	0.00108351	0.000481929	0.000361446	0.000268197	0.000661826	7.5095e-05	0.000622216	0.000664302
85	7.5095e-05	0.000528141	0	0.000516588	6.60176e-05	0.000467075	0	6.93185e-05	0	0.00013286	0.000231062	0	0.000418387	0	0.000715466	0	0	0	0.00015019	0.000121307	0.000308632	5.44645e-05	0.000392805	0	0.000747649	0.00054217	0.000617265	0.000216208	0.000750125	0.000193101	0.000358145	0.000816968	0.000426639	0.000796337	0.000917645	0.000661001	0.000121307	0.000152666	0.000193101	0.000788085	0.000311933	7.75707e-05	0.000476152	0.000547946	0.000273973	0.000738572	0.000219509	0.000628818	0.000360621
86	0.000155141	0.000307807	0.000236013	0.00033669	0.00058178	6.84933e-05	3.54845e-05	6.43672e-05	3.30088e-05	0.000124608	0.000274798	0.00027975	0.000157617	0.000401057	0	0.000332564	0	0.000212082	0.000276449	0.000155967	6.18915e-05	6.43672e-05	0.000471201	0.000256643	0.000528966	0.000368048	0.000235188	0.000447269	0.000313584	0.00102162	0.000348243	0.000335039	0.00016752	0.00058013	0.00031936	0.000301205	0.000519889	0.000492656	0.000342466	0.000439842	0.000862355	0.0005628	0.000472851	0.00119492	0.000231887	0.000722068	0.000567751	0.000225285	0.00102905
87	0	9.15994e-05	4.95132e-06	8.16968e-05	0.00178413	0.000152666	0.000120482	0.000499258	0	0	0	0.00013121	0	0	0	2.06305e-05	0	5.28141e-05	0.000233537	0	4.20862e-05	0.000215382	0.000139462	0.000207955	0.000533092	0.000328438	0.00039198	0.00069401	0.000257469	0.000110579	0.000173296	9.98516e-05	0.000362272	0.0001865	0.000533092	0.000108104	0.000228586	0.000425814	0.000407659	0.000239314	0.000239314	0.000207955	0.000717116	0.000292128	0.000609838	0.000202179	0.000541344	0.000520714	0.00097541
88	0.00028305	0.000284701	7.59202e-05	0.00100512	0.000453046	0.000314409	0.000514112	0.000472851	8.74733e-05	7.42698e-05	0.000321011	0	0.000120482	8.41724e-05	0.000459648	0.000165044	3.96106e-05	7.09689e-05	0.000138637	2.31062e-05	0.000492656	0.000128734	7.92211e-05	0.000474502	7.59202e-05	0.000831822	0.000130385	0.000603236	0.000156792	0.000497608	0.000261595	0.000459648	0.000168345	2.97079e-05	0.000377126	0.000217033	0.000123783	6.60176e-06	0.000118832	0.000671729	0.000558674	0.000352369	0.000603236	0.000210431	0.000739397	0.000174947	0.000915994	0.000370524	0.000866481
89	0.000174947	0.000256643	2.72323e-05	0.000363097	0.000350719	0.000265721	0.000154316	0.000160093	0.000505035	0	0.000383727	0.000229411	0	0	0	0	0	0.000236013	0.000344942	0	0.000202179	4.20862e-05	2.39314e-05	0.000105628	0	0.000492656	6.35419e-05	0.000103153	3.63097e-05	0.000147714	0.000254168	0.000130385	0.000247566	0.000383727	0.000677506	0.000220334	0.000278099	9.07742e-05	3.30088e-06	0.000571052	0.000610663	0.000363097	0.0002814	0.000710514	0.000296254	0.000761678	0.000432415	0.000356495	0.000919295
90	1.4854e-05	0.000207955	0.000278924	0.000190626	0.000242615	0.000161743	0.000166694	0.000156792	0.000622216	1.98053e-05	2.47566e-06	3.87853e-05	0.000311108	0.000247566	0.0001865	0	0	0	0	6.35419e-05	3.71349e-05	0.00065605	0.000222809	0	0.000220334	0.00024509	0.000362272	0.00035732	2.72323e-05	0.000276449	0.00052649	0.000293778	0.000146889	0.000181548	0.000159267	1.4854e-05	6.10663e-05	0.000303681	0.000100677	0	0	0.000154316	0.000190626	0.000136987	0.000134511	0.000161743	0.000283876	0.000288827	5.36393e-05
91	0.000379601	0.000316059	0.000231062	0.000401882	0.000736922	0.000152666	0.000183199	0.000379601	0.00015019	1.23783e-05	0.00016752	0.000295429	0	2.88827e-05	0.000323486	0	2.88827e-05	0	0.00033834	0.000269847	4.1261e-05	0.000269847	0.000732795	0.00026407	0.000320185	0.000650273	0.000485229	0.000247566	0.000728669	0.000394455	0.000268197	0.000261595	0.000352369	0.000818618	0.000569402	0.000519889	0.000984488	0.000291303	0.000682457	0.000606537	0.000402707	0.000364747	0.000576004	0.000497608	0.000851627	0.000339991	0.000528141	0.000612313	0.000959731
92	0.00043159	0.000158442	0.000277274	0.000595809	0.000407659	0	0.000233537	0.000235188	0.000122958	0.000178248	0.000263245	7.5095e-05	0.000146889	0.000134511	7.75707e-05	6.27167e-05	0	6.43672e-05	0.00026242	0.000288827	1.4854e-05	8.82985e-05	0.000238489	0.000293778	0.000509161	0.00031936	0.000522364	0.000972109	0.000215382	0.000400232	0.000643672	0.000510811	0.000351544	0.00026242	0.000509161	0.000570227	0.000534743	0.00043159	0.00105876	0.000892888	0.000457172	0.000849151	0.000401057	0.000873083	0.000693185	0.000615614	0.000254993	0.000659351	0.000474502
93	0.000261595	0.00031771	0.00035567	0.000571877	0.000776532	0.000420037	0.000240964	0.000297904	8.00463e-05	0.000138637	5.19889e-05	4.1261e-05	5.36393e-05	1.89801e-05	9.07742e-05	8.2522e-05	9.49003e-05	5.94158e-05	0.000297079	0.000203829	0.000191451	0.000309458	0.000748475	0.000697311	0.000682457	0.000535568	0.000537218	0.000474502	0.000519063	0.000521539	0.000430765	0.000566101	0.000561975	0.000639546	0.000688234	0.000452221	0.000611488	0.000579304	0.000587557	0.000645322	0.000621391	0.000516588	0.000648623	0.00069236	0.000572703	0.000594158	0.000609012	0.000590032	0.000404358
94	0.00018815	0.000705563	0.000250867	0.000585906	0.000819444	0.000589207	0.000364747	0.000333389	0.000690709	0.000161743	0	0.000486055	1.32035e-05	9.40751e-05	0.00016752	5.52897e-05	0	7.42698e-06	6.60176e-05	0.000108929	0.000191451	8.49977e-05	0.000434891	0.000388679	0.000203004	0.000110579	0.000760853	0.000330088	0.000613138	0.000283876	0.000578479	0.000151015	0.00024344	0.000565276	0.00024509	0.000609838	0.000377951	0.000203004	0.000415911	0.000140287	0.000651924	0.000149365	0.000274798	0.000324311	0.000862355	0.000705563	0.000385378	0.000193101	0.000608187
95	0.000466249	0.000372999	1.89801e-05	0.000642021	0.000201354	4.70375e-05	0.000442318	0.000627167	0.000326787	0.000149365	0.00020713	0.000240964	0	6.60176e-06	0	0.000127084	5.94158e-05	6.10663e-05	0.000189801	8.49977e-05	0.000154316	0.000245916	9.32499e-05	0.000464599	0.000345767	0.000323486	0.000204655	0.000550422	0.000252517	0.000213732	6.7668e-05	0.000172471	0.000239314	0.000337515	0.000489355	8.33472e-05	0.000661001	0.000210431	0.000210431	0.0007493	0.000677506	0.000616439	0.000408484	0.000108104	0.0006577	0.000165869	0.000410134	0.000196402	0.000635419
96	9.40751e-05	0.00014854	2.22809e-05	0.000456347	0.00033669	1.98053e-05	0.000156792	0.000227761	0.000160918	7.5095e-05	3.96106e-05	0.000155967	5.19889e-05	9.90264e-05	0	0	0.000128734	0.000200528	0.000206305	0.000107279	0.000282225	3.79601e-05	0.000178248	1.73296e-05	3.46592e-05	0.000166694	0.00033669	0.000312758	0.000259944	0.000399407	0.000438192	0.000351544	0.000406008	0.00020548	0.000292128	0.000438192	4.53871e-05	0.000847501	0.000853278	0.000208781	0.000403533	0.000191451	0.000443143	0.000368873	0.000406008	0.000285526	0.000292128	1.98053e-05	0.000156792
97	0.000478628	0	0	0.000608187	0.00110579	0	0.000257469	0.000238489	0.000327612	5.77654e-05	0.00011223	1.56792e-05	1.07279e-05	4.37367e-05	0	7.5095e-05	7.17941e-05	0	0.000188975	9.07742e-05	0.000302856	0.000274798	0.000185675	0.000511636	0.000140287	0.00093745	0.000613138	0.00058178	0.000774056	0.000329263	0.000432415	0.00105793	0.00037465	0.00127744	0.000344942	0.000727019	0.000352369	0.000222809	0.000471201	0.000325962	0.000527316	0.000998516	0.000970459	0.000898665	0.000756727	0.000316884	0.00069236	0.000458822	0.000727019
98	0.000377951	0	0.000272323	0.0005628	0.000480278	9.49003e-05	0	2.47566e-06	0	0.000142763	0.00011223	0.000117181	0.000235188	0.000242615	0	0	1.23783e-05	0.000107279	9.7376e-05	0	0	0.000184849	4.95132e-06	7.26194e-05	0.000397756	0.000127909	0.000372999	0.000470375	0.000747649	8.2522e-05	9.90264e-06	0.000330088	0.000392805	0.000174947	0.000240139	0.000785609	7.26194e-05	0.000344942	0.000250042	0.000194752	0.000259944	0.000284701	0.000415086	0.000252517	0.000645322	0.000240139	0.00027975	0.000815317	0.000194752
99	0	0	0	0	0	0	0	0	0	0	0	0	0	0	0	0	0	0	0	0	0	0	0	0	0	0	0	0	0	0	0	0	0	0	0	0	0	0	0	0	0	0	0	0	0	0	0	0	0
100	0	0	0	0	0	0	0	0	0	0	0	0	0	0	0	0	0	0	0	0	0	0	0	0	0	0	0	0	0	0	0	0	0	0	0	0	0	0	0	0	0	0	0	0	0	0	0	0	0
101	0	0	0	0	0	0	0	0	0	0	0	0	0	0	0	0	0	0	0	0	0	0	0	0	0	0	0	0	0	0	0	0	0	0	0	0	0	0	0	0	0	0	0	0	0	0	0	0	0
102	0	0	0	0	0	0	0	0	0	0	0	0	0	0	0	0	0	0	0	0	0	0	0	0	0	0	0	0	0	0	0	0	0	0	0	0	0	0	0	0	0	0	0	0	0	0	0	0	0
103	0	0	0	0	0	0	0	0	0	0	0	0	0	0	0	0	0	0	0	0	0	0	0	0	0	0	0	0	0	0	0	0	0	0	0	0	0	0	0	0	0	0	0	0	0	0	0	0	0
104	0	0	0	0	0	0	0	0	0	0	0	0	0	0	0	0	0	0	0	0	0	0	0	0	0	0	0	0	0	0	0	0	0	0	0	0	0	0	0	0	0	0	0	0	0	0	0	0	0
105	0	0	0	0	0	0	0	0	0	0	0	0	0	0	0	0	0	0	0	0	0	0	0	0	0	0	0	0	0	0	0	0	0	0	0	0	0	0	0	0	0	0	0	0	0	0	0	0	0
106	0	0	0	0	0	0	0	0	0	0	0	0	0	0	0	0	0	0	0	0	0	0	0	0	0	0	0	0	0	0	0	0	0	0	0	0	0	0	0	0	0	0	0	0	0	0	0	0	0
107	0	0	0	0	0	0	0	0	0	0	0	0	0	0	0	0	0	0	0	0	0	0	0	0	0	0	0	0	0	0	0	0	0	0	0	0	0	0	0	0	0	0	0	0	0	0	0	0	0
108	0.00478508	0.00534529	0.00474082	0.00402746	0.00408161	0.00411772	0.00484215	0.00451022	0.00807588	0.00511468	0.00381956	0.00460281	0.00483632	0.00332341	0.00411714	0.00382422	0.00264149	0.00317724	0.00512342	0.00415499	0.00371707	0.00380558	0.00345094	0.004293	0.00437278	0.00472393	0.00606331	0.00472393	0.00464474	0.00537906	0.00532083	0.00528065	0.00618386	0.00593695	0.00458883	0.00487534	0.00363729	0.00600857	0.00566674	0.00453467	0.00601207	0.00474606	0.00451196	0.00522533	0.00445955	0.0052888	0.00587755	0.00593695	0.00570634
109	0.00407463	0.00500346	0.00466919	0.00338281	0.00375783	0.00345327	0.00421089	0.00466861	0.00755643	0.00452361	0.00335485	0.00340028	0.00444499	0.00380034	0.00288432	0.00316618	0.0033799	0.00322441	0.00420216	0.00379743	0.00396398	0.00408453	0.00262868	0.00327682	0.00395816	0.00412354	0.0043326	0.00594335	0.00428194	0.00471462	0.00425166	0.00445315	0.00532724	0.00441646	0.00502034	0.00366349	0.00575467	0.00601381	0.00337232	0.00448226	0.00507974	0.00546991	0.00437802	0.00459349	0.00558812	0.00547457	0.00374793	0.00519679	0.00388769
110	0.00292451	0.00499996	0.00374327	0.00301768	0.00369843	0.00343347	0.00303166	0.00355227	0.00627237	0.00379918	0.00416081	0.00373105	0.00324712	0.00342241	0.00340202	0.00305786	0.00232411	0.00288025	0.00384285	0.00341484	0.00439258	0.00435357	0.00305786	0.00453875	0.00320636	0.00546525	0.00441413	0.00472801	0.00473791	0.00561433	0.00426039	0.00281444	0.00516942	0.00436638	0.00532141	0.00483516	0.00562423	0.00651812	0.00589909	0.00444033	0.00507334	0.00406007	0.00499297	0.0047053	0.00474432	0.00443917	0.0046098	0.00500637	0.00709638
111	0.0011443	0.00149137	0.00226239	0.00143314	0.00104472	0.00069706	0.000695313	0.00110644	0.00103889	0.000985317	0.000965518	0.000988229	0.00144187	0.000672601	0.0010418	0.000881079	0.00145294	0.000762864	0.00109421	0.000871761	0.000554387	0.00141916	0.0011047	0.000467036	0.00168121	0.00127532	0.00210283	0.00245456	0.0018926	0.00309397	0.00254715	0.00231421	0.00264207	0.00279639	0.00452885	0.0015036	0.00280163	0.00173013	0.00144537	0.00188387	0.002486	0.00162473	0.00202479	0.00285521	0.00202421	0.00295304	0.00232819	0.00119962	0.00254715
112	0.0016981	0.00315453	0.00164161	0.00216979	0.00216106	0.00175109	0.00122116	0.00353887	0.00405541	0.00218377	0.00187921	0.00177497	0.00204052	0.00165617	0.00186348	0.001998	0.00138189	0.00126135	0.00271836	0.00203993	0.00171033	0.00139354	0.000937566	0.00203353	0.00267701	0.00361865	0.0037258	0.00250348	0.00297517	0.00349986	0.00367747	0.00308407	0.00329022	0.00239283	0.00402047	0.00241612	0.00288782	0.00263683	0.00355751	0.002394	0.00230024	0.00317258	0.00271778	0.00445839	0.00266595	0.00386557	0.00372406	0.0023445	0.00367805
113	0.00571973	0.00360875	0.00433202	0.00465696	0.00449391	0.0041119	0.00385625	0.00443859	0.00395175	0.00437744	0.00463425	0.00360701	0.00473791	0.00415557	0.00390808	0.00294547	0.00351966	0.0048107	0.00466978	0.00442228	0.00406007	0.00331933	0.00346841	0.00422021	0.00620191	0.00541401	0.00404085	0.00701893	0.00490446	0.00430465	0.00429126	0.00441471	0.00509372	0.0050681	0.0035942	0.00479614	0.00548854	0.00590433	0.00473791	0.00528938	0.00390167	0.00506169	0.0042173	0.00435648	0.00344686	0.00754129	0.0053185	0.005856	0.00588512
114	0	0	0	0	0	0	0	0	0	0	0	0	0	0	0	0	0	0	0	0	0	0	0	0	0	0	0	0	0	0	0	0	0	0	0	0	0	0	0	0	0	0	0	0	0	0	0	0	0
115	0.00280905	0.00302196	0.000702262	0.000812842	0.000819444	0.000605712	0.00110497	0.00221572	0.000552897	0.000380426	0.000241789	8.66481e-05	1.4854e-05	0	9.07742e-06	0	0.000109754	9.40751e-05	0.000117181	3.79601e-05	0.000252517	5.03384e-05	4.70375e-05	9.32499e-05	4.45619e-05	7.59202e-05	0.000113055	0.00024509	0.000888762	0.00241459	0.00280492	0.00305992	0.00328273	0.00259449	0.00227926	0.00183446	0.00237086	0.00131127	0.00280327	0.00234032	0.00305084	0.00164879	0.00197145	0.00203087	0.00226688	0.00174452	0.00277687	0.00202922	0.0021695
116	0.000360621	0.00039528	0.00039528	0.000284701	0.000108104	0.000500083	0.00106949	0.000764154	0.000335039	0.000620565	0.000143588	0.000127909	3.3834e-05	4.1261e-05	0.000316884	0.000302031	0.000194752	0.000147714	7.34446e-05	7.92211e-05	7.83959e-05	9.7376e-05	1.15531e-05	0.00027975	9.07742e-06	0.000178248	0.000306157	0.000524015	0.00029873	0.000496782	0.0010142	0.000632944	0.000390329	0.000486055	0.0010406	0.000774056	0.00060076	0.000745174	0.000847501	0.000549597	0.00105216	0.000908567	0.000663477	0.000575178	0.000724543	0.000780658	0.00054382	0.000876384	0.0010274
117	0.00031936	0.000455521	0.000498433	0.000528141	0.000235188	0.000303681	0.000911043	0.000988614	0.000382077	0.000161743	0.000194752	0.000197228	0.00016752	7.59202e-05	0.000126259	2.97079e-05	1.07279e-05	0.000302856	0.000153491	9.90264e-05	4.62123e-05	3.05331e-05	8.16968e-05	1.73296e-05	6.18915e-05	4.70375e-05	0.000377126	0.000187325	0.000101502	0.000508336	0.000949828	0.000745999	0.000905266	0.00100017	0.000628818	0.000453046	0.000736096	0.000727844	0.00107114	0.000816968	0.000761678	0.000819444	0.000826045	0.000282225	0.000801289	0.000424163	0.000548771	0.000819444	0.000794687
118	0.000353194	0.000366398	0.000210431	0.000418387	0.000893713	0.00030038	0.000297904	0.000246741	0.000253343	0.000222809	0.000118006	6.7668e-05	1.07279e-05	1.32035e-05	9.49003e-05	9.90264e-05	4.53871e-05	8.66481e-05	0.000157617	9.40751e-05	0	0	0	0.000185675	3.71349e-05	9.90264e-06	0.000136161	0.000141113	0.000259119	0.00052649	0.0005628	0.000372174	0.000474502	0.000406833	0.000675855	0.000492656	0.000291303	0.000631293	0.000285526	0.000791386	0.00148622	0.000532267	0.00117924	0.000892888	0.00056115	0.000510811	0.000765804	0.000765804	0.000649448
[truncated: 1,752 more columns]

## Sheet: Day1
Intensity values (raw data) for each cell over 30 min of monitoring on day 1.
Label/Time	0	1	2	3	4	5	6	7	8	9	10	11	12	13	14	15	16	17	18	19	20	21	22	23	24	25	26	27	28	29	30	31	32	33	34	35	36	37	38	39	40	41	42	43	44	45	46	47	48
1	0.00347166	0.00567843	0.0064667	0.00384816	0.00411323	0.00463643	0.00536615	0.00451933	0.00458984	0.00430715	0.00368321	0.00385383	0.0035661	0.00529563	0.00441292	0.00391868	0.00348929	0.00438963	0.00440159	0.00376569	0.00759055	0.00406601	0.00287731	0.00430148	0.00358373	0.00620793	0.00564318	0.00524275	0.00389538	0.00856141	0.00757292	0.00347166	0.00603101	0.00517223	0.00523078	0.00564318	0.00609586	0.00845563	0.00638422	0.00597246	0.00379528	0.0067494	0.00732612	0.00973248	0.00692002	0.00644907	0.00617834	0.004372	0.00783169
2	0.00113015	0.0024498	0.00242147	0.00120444	0.00088397	0.0012057	0.00101052	0.000615127	0.000299064	0.000599387	0.000634015	0.000584906	0.000309138	0.00016118	0.000382802	0.000424356	0.000254991	0.000214696	0.000220363	0.000326137	0.000696976	0.000878933	0.000372098	0.000780084	0.00158283	0.00211926	0.00178746	0.00176794	0.00157717	0.00107348	0.00199586	0.00257258	0.00144369	0.00220929	0.00159794	0.00235033	0.00160676	0.00173772	0.00193793	0.00229555	0.00164202	0.00139521	0.00126236	0.00131336	0.00162439	0.00218474	0.0022647	0.00203615	0.0017119
3	0.00348929	0.0049355	0.00479761	0.00380913	0.00290627	0.00404586	0.00360325	0.00348299	0.00306178	0.0034534	0.00465658	0.00285401	0.00395583	0.00372098	0.0033067	0.00391301	0.00341751	0.00390861	0.00457977	0.00449351	0.00542281	0.00542533	0.0038362	0.00398731	0.00549648	0.00587613	0.00538	0.00547759	0.00516971	0.00550025	0.00557455	0.00503183	0.00537748	0.00449918	0.00622242	0.00588998	0.0051993	0.00457725	0.00564003	0.00601653	0.00590572	0.00546814	0.00499909	0.00594602	0.00605998	0.00505953	0.00559155	0.00583332	0.00538567
4	0.00150287	0.00524652	0.00267772	0.00251025	0.00188882	0.00171253	0.00347544	0.00229996	0.0016288	0.0041636	0.00234214	0.00149406	0.00191401	0.00148587	0.00228359	0.00223322	0.0016118	0.00224959	0.00266954	0.0024007	0.00284583	0.00545681	0.00211548	0.00224959	0.00272809	0.00283764	0.00528871	0.00334951	0.00280364	0.00189701	0.00308067	0.00626271	0.00420578	0.00323178	0.00312286	0.00247625	0.00145251	0.00280364	0.00484357	0.00254362	0.00183027	0.00310586	0.00364354	0.00211548	0.00192219	0.00266135	0.00201475	0.00299693	0.00498649
5	0.00204937	0.00170309	0.00373043	0.00219544	0.00129636	0.00173457	0.00236984	0.00162124	0.00176227	0.00106152	0.00166783	0.00162691	0.00104074	0.00120129	0.00159354	0.00157654	0.000857526	0.00168735	0.00221307	0.00188882	0.00253165	0.00281498	0.00205756	0.00249577	0.00387272	0.00418312	0.00241581	0.00210856	0.00234214	0.00252662	0.00270668	0.00324437	0.00291068	0.00233018	0.00199712	0.00243029	0.0036341	0.0026028	0.00289116	0.00297049	0.00323493	0.003347	0.00283701	0.00263302	0.00340618	0.00325193	0.00309389	0.00320722	0.00317574
6	0.00345151	0.00562051	0.00483728	0.00446329	0.00393127	0.00524086	0.00383242	0.00264939	0.00382298	0.00385824	0.00435689	0.0041466	0.00509668	0.00297742	0.00433233	0.00365865	0.00368887	0.00446833	0.00450799	0.00435248	0.00528871	0.00640122	0.00377324	0.00429707	0.00480958	0.00696976	0.00504001	0.00546689	0.00631749	0.0050249	0.00492857	0.00534789	0.00517097	0.00642704	0.00421711	0.00556007	0.00522575	0.00627656	0.00663166	0.00502742	0.00530634	0.00659766	0.00538126	0.00587046	0.00603416	0.0058478	0.0059542	0.00708435	0.00455332
7	0.00225526	0.00347292	0.00304352	0.00196878	0.00168168	0.00174401	0.00119626	0.00192723	0.00173457	0.00238495	0.00231381	0.00174024	0.00155261	0.00164454	0.00153561	0.00165713	0.00115029	0.00174968	0.00164139	0.00203174	0.00183594	0.0029176	0.0018989	0.00408238	0.00303912	0.00282316	0.00281435	0.0030876	0.0032897	0.00281309	0.00245862	0.00287038	0.00228233	0.00363473	0.00258454	0.0038532	0.0029176	0.00241581	0.00258013	0.00229366	0.00280994	0.00413086	0.0031663	0.0027218	0.00313545	0.00289746	0.00285024	0.0026198	0.00380346
8	0.00211485	0.00323807	0.00496509	0.00291949	0.00210163	0.00250773	0.00189134	0.00315874	0.00265128	0.00276272	0.00127496	0.00129636	0.00254488	0.00172701	0.00264876	0.00188882	0.00285024	0.00221055	0.00192093	0.00351447	0.00348551	0.0037405	0.00269661	0.00358625	0.00359695	0.00273124	0.0040062	0.00353084	0.0023327	0.00368761	0.00499405	0.00386264	0.00290627	0.00421334	0.00371658	0.00306556	0.0031323	0.00284772	0.00245988	0.00291131	0.00344836	0.0049015	0.00218915	0.00359695	0.0029963	0.0027602	0.00504505	0.00446581	0.00219167
9	0.000551978	0.00112976	0.00118136	0.000562115	0.00091597	0.00135368	0.00111409	0.0015518	0.00130669	0.00122375	0.00103116	0.00033819	0.000255255	0.00095283	0.000296723	0.000198122	0.000968496	0.00196279	0.000962967	0.000833035	0.00131222	0.000619248	0.00180614	0.00218672	0.00177573	0.00133802	0.000978632	0.00129102	0.000942694	0.00154628	0.00139515	0.00394586	0.00298842	0.000864366	0.000786039	0.00156194	0.00157761	0.000192593	0.000988769	0.00106249	0.00223371	0.00057778	0.000671773	0.00142648	0.000884639	0.00130116	0.0016716	0.00109843	0.00226965
10	0.00037505	0.00251293	0.00321419	0.00143017	0.00147901	0.000873581	0.000744571	0.00177849	0.000551978	0.00108184	0.000160341	0.00050406	0.000155733	0.000182457	0.000106894	0.000273685	0	0.00137672	0.000889247	0.00110396	0.000680066	0.000160341	0.000594367	0.000927028	0.000219317	0.000106894	0.000557507	0.000696653	0.000530784	0.000514197	0.000894776	0.000380579	0.000573173	0.000878189	0.000927028	0.000449692	0.00202546	0.000803547	0	0.00024604	0.00175177	0.00166054	0.000900305	0.00133433	0.000905834	0.00155918	0.0011574	0.000761158	0.000525255
11	0.00440937	0.00397996	0.00337084	0.00414214	0.00516593	0.00464067	0.00495582	0.00450521	0.00431354	0.00431907	0.00487473	0.00457432	0.00409146	0.00376709	0.00336439	0.00359938	0.00403985	0.00387767	0.00444808	0.00340955	0.00543869	0.00483879	0.00503415	0.00461948	0.00386016	0.00374313	0.00459275	0.00375787	0.00335887	0.00404907	0.0044278	0.00431354	0.00425641	0.00390531	0.00523504	0.00386293	0.00442412	0.00480285	0.00469135	0.00328699	0.00450245	0.0050277	0.00403985	0.00415688	0.00472176	0.00392006	0.00355975	0.00422047	0.0043163
12	0.00451627	0.00391269	0.00807786	0.00648367	0.0039348	0.00456326	0.00386108	0.00353211	0.00330173	0.0037846	0.00329436	0.00325105	0.00339388	0.0031847	0.00393112	0.00399654	0.00399654	0.00304279	0.00368968	0.00276818	0.00399654	0.00370443	0.00357265	0.00496596	0.0041062	0.00404077	0.00411357	0.00401866	0.00382883	0.00433289	0.00330173	0.00231481	0.00383252	0.00404446	0.00415412	0.00473927	0.00551794	0.00672142	0.00426009	0.00330173	0.0046803	0.00351736	0.00396429	0.00505719	0.00560917	0.0048821	0.0048047	0.00370443	0.00459275
13	0.00294782	0.0041466	0.00504379	0.00321604	0.00236544	0.00370272	0.00316189	0.00323996	0.00256313	0.00315308	0.00358688	0.0025625	0.00312537	0.00345403	0.00340366	0.00346221	0.00340366	0.00368698	0.00423348	0.00343262	0.00458481	0.00521882	0.00291508	0.00457599	0.0048228	0.00584906	0.00460432	0.00492102	0.00503812	0.00488765	0.00454451	0.00533089	0.00516719	0.00475102	0.00465406	0.00566332	0.00466099	0.00504316	0.00511242	0.00472899	0.0047441	0.00530382	0.00488387	0.00467358	0.00582765	0.00558903	0.00605116	0.00521693	0.00535859
14	0.0020903	0.00322611	0.00217089	0.00196501	0.00166972	0.00189197	0.00189764	0.00170624	0.00219796	0.00163068	0.00106719	0.00124536	0.00151673	0.00139206	0.00175975	0.0012781	0.00117989	0.00180194	0.00109489	0.00240132	0.00241014	0.00224266	0.00152617	0.00276587	0.00313293	0.00209848	0.00273376	0.0026922	0.00241581	0.00264498	0.00230751	0.00236984	0.00263302	0.00256565	0.00258139	0.00207582	0.00266387	0.00202671	0.00255999	0.0024731	0.00235033	0.00216207	0.00304164	0.00237425	0.00279105	0.00245547	0.00325822	0.00338037	0.0023881
15	0.00360214	0.00460197	0.0049807	0.00511432	0.00506825	0.00512169	0.00447388	0.00399194	0.00366941	0.00363255	0.00374497	0.00356252	0.0042306	0.00400023	0.00384818	0.00487012	0.00387583	0.00355422	0.00420757	0.00360583	0.00384265	0.00394402	0.00486828	0.00483971	0.00467937	0.00417716	0.00408501	0.00472913	0.00457801	0.00397996	0.0043292	0.0036989	0.00461026	0.00454023	0.00474019	0.00405644	0.00408593	0.00443057	0.00534377	0.00494292	0.00374774	0.00458262	0.00438634	0.00448402	0.00528296	0.0042905	0.00524794	0.00476139	0.00451166
16	0.00460289	0.00354593	0.00406289	0.00528941	0.00431262	0.00429327	0.0042048	0.00418545	0.00338006	0.00367863	0.00388228	0.00379013	0.00307965	0.00317364	0.00343074	0.00390163	0.00409238	0.00361136	0.00345562	0.00314139	0.00405736	0.00446743	0.0044149	0.00446743	0.00378552	0.00335887	0.00383436	0.00528941	0.00377538	0.00471992	0.00510234	0.00413016	0.00338835	0.00366204	0.00388136	0.00369613	0.00442688	0.00372378	0.00515763	0.00383436	0.00454023	0.00393849	0.00371364	0.00336347	0.00463146	0.00300593	0.00396798	0.00381777	0.00489408
17	0.00089754	0.000747336	0.00337269	0.00208535	0.00209549	0.00131037	0.000565801	0.000857916	0.000525255	0.000257098	0.00103024	0.000514197	0.000594367	0.000334504	0.00101365	0.000747336	0.00103208	0.000287508	0.000735356	0.000334504	0.00110027	0.000481023	0.000853308	0.000245119	0.00131498	0.000844093	0.000631227	0.00149651	0.000980475	0.00227702	0.00121822	0.00105143	0.000827506	0.00166884	0.00131959	0.000657951	0.00106802	0.000973103	0.000490238	0.00214249	0.00135276	0.00173703	0.00214894	0.000951909	0.000657951	0.00195174	0.0019416	0.00100167	0.000930714
18	0.00470518	0.0046204	0.00484985	0.0053447	0.0046333	0.00489593	0.00426562	0.00391453	0.0034289	0.00408961	0.00334412	0.00366112	0.00371825	0.00332753	0.00379381	0.00365467	0.00357265	0.00444992	0.00413385	0.00365927	0.00427944	0.00389426	0.00485446	0.003862	0.00387214	0.00362057	0.00386661	0.00356989	0.00439832	0.00433197	0.0041578	0.00379473	0.00461763	0.00350262	0.00512907	0.00441951	0.00454576	0.00469227	0.00483787	0.00445268	0.00481299	0.00366388	0.00437436	0.00440937	0.00417716	0.0041403	0.00413477	0.00411726	0.0050618
19	0.00270091	0.0022503	0.00519726	0.00344364	0.00218672	0.00264378	0.00304003	0.00240511	0.00220607	0.00206416	0.00238208	0.00207429	0.00216092	0.0018817	0.00196279	0.00211853	0.00267696	0.00378091	0.00320129	0.00260784	0.00280136	0.00264378	0.00311375	0.00250279	0.0023102	0.00316074	0.00305569	0.00309992	0.00340678	0.00286494	0.00395784	0.00293866	0.00239221	0.00291009	0.00258941	0.00265023	0.00255532	0.00279583	0.00283822	0.00343811	0.00289627	0.00293498	0.00281149	0.00322064	0.00257006	0.00252583	0.00305385	0.00259402	0.00268894
20	0.00299027	0.0034805	0.00373576	0.00411357	0.00257559	0.00350999	0.00343627	0.00311559	0.0032833	0.00243552	0.00306399	0.00255993	0.00324644	0.00293313	0.0022761	0.00285849	0.00290641	0.00343166	0.00325289	0.00264102	0.00253412	0.00274146	0.00328975	0.00252122	0.00298289	0.00257467	0.00334965	0.00330265	0.00353487	0.00311098	0.00316166	0.00273132	0.00263549	0.00335702	0.00344917	0.00294972	0.00269262	0.00233416	0.00376248	0.00366296	0.00340218	0.00259771	0.00339941	0.00291931	0.00258849	0.00342706	0.00371088	0.0031589	0.00354224
21	0.00174716	0.00140436	0.00057133	0.00203743	0.000993376	0.000293958	0.00102102	0.00055935	0.000484709	0.00061464	0.000425733	1.843e-06	0.000245119	0.000178771	0.000484709	0.000901226	0.000328054	0.00128918	0.00108921	0.00102471	0.00124034	0.000704947	0.000892933	0.000957438	0.000652422	0.00191119	0.00163198	0.000995219	0.00126983	0.00171675	0.00181812	0.00120993	0.00110949	0.00103669	0.00221068	0.00150942	0.001796	0.00188447	0.00129839	0.000939929	0.00207061	0.00138317	0.00133433	0.00096481	0.00131682	0.00124218	0.00169832	0.000642285	0.00157761
22	0.0019606	0.00100989	0.00133666	0.00103445	0.00186112	0.00151106	0.00108607	0.000815972	0.000569166	0.000596868	0.000762455	0.000716494	0.000695717	0.000919228	0.000688791	0.000637793	0.00199397	0.00254047	0.0026985	0.0018649	0.00164202	0.0016118	0.0015885	0.00202167	0.00186427	0.00145062	0.00167476	0.00157402	0.00135366	0.00120696	0.00197445	0.0015992	0.00123403	0.00149154	0.00177486	0.00155828	0.00169239	0.00150917	0.00221181	0.0018989	0.00184727	0.00181642	0.000959523	0.00170498	0.00144495	0.00164013	0.00141536	0.00176668	0.00128251
23	0.00314174	0.00401249	0.00418815	0.00341499	0.00181957	0.00298686	0.00257006	0.00267898	0.00310334	0.00313608	0.00204245	0.00193982	0.00250836	0.0025751	0.00327585	0.00276335	0.00312474	0.00340681	0.00340303	0.00256313	0.0039382	0.00392498	0.00227792	0.00412204	0.0048335	0.00385887	0.00523393	0.00347607	0.00398479	0.00396275	0.00373483	0.0051779	0.00475039	0.00345277	0.00379276	0.00400431	0.00450296	0.0042977	0.00472584	0.00378268	0.00480328	0.00334826	0.00446014	0.00377261	0.00462069	0.00475858	0.00507653	0.00523771	0.00446329
24	0.00407734	0.00630175	0.00556259	0.00636156	0.00386705	0.00409434	0.00327018	0.0052906	0.00451429	0.00536615	0.00467295	0.00349999	0.00513382	0.00553803	0.00469688	0.00552292	0.00461188	0.00567843	0.00536741	0.0048058	0.00456969	0.00588243	0.00498524	0.00626397	0.00660396	0.00561295	0.00631749	0.00566332	0.0061519	0.0059542	0.00622808	0.00491283	0.00660144	0.00601402	0.00578987	0.00557077	0.00594035	0.00577413	0.00645537	0.00556888	0.00645789	0.00563751	0.00625578	0.00575651	0.00573951	0.00566395	0.00586983	0.00564381	0.00703146
25	0.00346576	0.00255624	0.00254242	0.00364269	0.00292945	0.00263272	0.00305569	0.00443425	0.00306675	0.00204573	0.00251938	0.00215354	0.00254242	0.00217474	0.00197293	0.00202914	0.00214156	0.00214986	0.00227334	0.00219685	0.00211208	0.00238576	0.00245948	0.00329528	0.00291562	0.00299672	0.00306859	0.0034289	0.00193331	0.00306306	0.00261153	0.00236917	0.00331832	0.00202177	0.00274238	0.00246225	0.00303173	0.0027645	0.00166607	0.00235996	0.0021517	0.00245395	0.00259955	0.00203928	0.00334044	0.0028631	0.00278661	0.00370535	0.00230836
26	0.00136474	0.000226689	0.00242078	0.00175085	0.00109198	0.00170017	0.00228624	0.00161631	0.000995219	0.000291194	0.000720612	0.000237747	0.000561193	0.000386108	0.000406381	0.000962967	0.000752865	0.000410989	0.000990612	0.00165778	0.00159788	0.000729827	0.000646893	0.000962967	0.000961124	0.000683752	0.00146611	0.00141542	0.000600818	0.00081737	0.000748257	0.000685595	0.00072522	0.000429419	0.00120348	0.000981397	0.00089109	0.000704025	0.000480101	0.000671773	0.00081737	0.00130024	0.000535391	0.000741807	0.00141819	0.00151034	0.000492081	0.00068836	0.00115925
27	0.00115832	0.000843172	0.00115095	0.00102655	0.00047918	0.000970339	0.00158682	0.00125324	0.00133617	0.000315153	1.1058e-05	0.000312388	0.000218395	0.000124402	9.39929e-05	0.000361228	0.00044232	0.000266313	0.000544606	0.000376893	0.000336347	0.000673616	0.000242354	0.000436791	0.00074365	0.00109658	0.000705868	0.000530784	0.000770373	0.000797097	0.000549214	0.00130669	0.000856994	0.000585152	0.000481944	0.0014357	0.00119334	0.000657029	0.000830271	0.000382422	0.000903069	0.000231296	0.000317917	0.000404538	0.000821977	0.000481944	0.000679145	0.000471808	0.000994298
28	0.00148085	0.00215262	0.00110856	0.00131682	0.00230191	0.00080539	0.000785117	0.00241709	0.00111317	0.000822899	0.000159419	0.000580545	0.000670852	0.000621091	0.000130853	0.000513275	0.000421125	0.000770373	0.000627541	0.000919656	0.000586995	0.00101641	0.00127075	0.00130669	0.00109382	0.000736278	0.00119979	0.00137211	0.00172689	0.000904912	0.000754708	0.000723377	0.000940851	0.00100351	0.000724298	0.000967574	0.000950987	0.000639521	0.00132696	0.000898462	0.0010588	0.00103945	0.000754708	0.000919656	0.000588838	0.00236272	0.00101641	0.00113989	0.000470886
29	0.00295433	0.00363439	0.00340494	0.00395692	0.00234982	0.00250003	0.0029746	0.00393112	0.00261614	0.00268433	0.00209825	0.00233508	0.00254426	0.00253228	0.00247699	0.00242907	0.00184116	0.00231388	0.00223556	0.00246132	0.00312204	0.00265853	0.003416	0.00331003	0.00367217	0.00293866	0.00288521	0.00284467	0.00343811	0.0033948	0.00348603	0.00351276	0.00409699	0.0036648	0.00325197	0.003639	0.0035533	0.00333951	0.00341692	0.00231112	0.00346576	0.00341784	0.00316166	0.00400944	0.00359016	0.00322433	0.00307596	0.00396337	0.00311098
30	0.000937165	0.00175453	0.00186788	0.00122375	0.000490238	0.000572251	0.00152877	0.00113529	0.000959281	0.00013546	0.000113344	8.47779e-05	4.69965e-05	0.000116109	0.000377815	0.000560272	5.98975e-05	9.21499e-06	0.0011445	0.00145965	0.000619248	0.000924264	0.00108184	0.000207337	0.000289351	0.000650579	0.000597132	0.000402695	0.000333583	0.000849622	0.00111317	9.39929e-05	0.00069481	0.000251569	0.000650579	0.00165133	0.000770373	0.000892933	0.000191672	0.000484709	0.000789725	0.000830271	0.000333583	0.000613719	0.000613719	0.00173334	0.00182733	0.000113344	0.000770373
31	0.00326672	0.0034031	0.00342245	0.00386661	0.00235996	0.00245487	0.00273593	0.00427391	0.00217658	0.00228808	0.00208443	0.00208535	0.00261614	0.00220238	0.00252675	0.00231665	0.00226781	0.00286678	0.00269631	0.0024733	0.00231573	0.00208075	0.00251754	0.00264931	0.00256545	0.00242815	0.0018301	0.00227795	0.00266682	0.00183563	0.00202822	0.00242446	0.00224754	0.00223556	0.00217935	0.00224016	0.00287047	0.00210102	0.00219593	0.00250279	0.00258665	0.00230191	0.0023747	0.00248621	0.0024558	0.00261337	0.00279859	0.00289351	0.00277924
32	0.000997984	0.00192225	0.00118413	0.00161539	0.000888325	0.00152692	0.0020015	0.000970339	0.000426654	0.000671773	0.000362149	0.000237747	3.59385e-05	0.000163105	0.000201808	0.000219317	0.000155733	0.0007501	0.000579623	0.000199044	0.000924264	0.000681909	0.00130484	0.00030133	0.000827506	0.0017361	0.00150849	0.00131682	0.000839486	0.000957438	0.00111778	0.000781431	0.000760237	0.000972182	0.000324368	0.000796175	0.000493002	0.000962045	0.00155733	0.000865288	0.000870817	0.00109013	0.00022761	0.000252491	0.00110764	0.00103116	0.00127167	0.000993376	0.000635835
33	0.00341231	0.00361504	0.00272487	0.00344364	0.00249542	0.00288706	0.00266037	0.00276173	0.00245119	0.00193238	0.00205494	0.00219409	0.00261614	0.00225583	0.00275989	0.00219685	0.0031202	0.00182641	0.0021729	0.00256638	0.00224569	0.00304924	0.00399746	0.00258757	0.00248621	0.00274791	0.00344549	0.00271289	0.00306859	0.00241525	0.00357265	0.00341231	0.00271934	0.00219225	0.00322893	0.00229822	0.00244658	0.00262351	0.00216368	0.00254979	0.0033561	0.00304003	0.00266313	0.00203375	0.00293405	0.00167344	0.00311098	0.00295064	0.00293682
34	0.00165778	0.000690203	0.00188631	0.00151955	0.000941772	0.000763001	0.000974025	0.00176559	0.000742728	0.000197201	0.000427576	0.00185406	0.000108737	0.000303173	0	7.27984e-05	0.000593446	0.000846858	0.000348327	0.00053447	0.000980475	0.000377815	0.00110672	0.000710476	0.000774059	0.000761158	0.000857916	0.000163105	0.000475494	0.00041191	0.000683752	0.000237747	0.000622934	0.00166423	0.000436791	0.000826585	0.00128365	0.000848701	0.000246962	0.000253412	0.000681909	0.000477337	0.00017232	0.000772216	0.000251569	0.000901226	0.000422968	0.000767609	0.000174163
35	0.00159235	0.000846858	0.00233139	0.00125969	0.00199597	0.00167989	0.00134447	0.00170662	0.000452456	0.000244197	0	0.000348327	0.000140068	0.000250648	0.00011058	9.12284e-05	0.000129931	0.00058976	0.000892011	0.000624777	0.00128918	0.000420204	0.00113344	0.000280136	0.000794332	0.00127628	0.00153983	0.000257098	0.000974025	0.00109751	0.000960202	0.00140713	0.00106433	0.00111041	0.00105143	0.00119518	0.00022116	0.000960202	0.0010717	0.000446006	0.000885561	0.000947301	0.000293037	0.000465357	0.00157576	0.000853308	0.00189829	0.00124679	0.00107447
36	0.0032575	0.00387306	0.00572988	0.00270091	0.00179969	0.00230098	0.00305201	0.00420296	0.00198491	0.00272579	0.001796	0.00224569	0.00251016	0.00192962	0.00220607	0.00206508	0.00184945	0.00157853	0.00232494	0.00226781	0.00219409	0.00218119	0.00227979	0.0028631	0.00272579	0.00243644	0.00251846	0.00297184	0.00203375	0.00243644	0.00356897	0.00235627	0.00298658	0.00222081	0.00238484	0.00284283	0.00278477	0.0022844	0.00219409	0.00263272	0.00284006	0.00270921	0.00244842	0.0028032	0.00246317	0.00234798	0.00268894	0.00279306	0.0022761
37	0.000275528	0.000619248	0.000770373	0.00290088	0.000539999	0.00179416	0.000275528	0.00103853	0.000536313	0.000948223	0.000370443	0.000215631	0.000366757	0.000245119	0.000698496	0.000509589	0.000109658	0.000279214	0.000385187	0.00115556	0.000566722	0.00108	0.00100075	0.00140068	0.0012689	0.000982318	0.00242446	0.00143109	0.00104959	0.00208075	0.00215631	0.00261706	0.00113713	0.000721534	0.000838564	0.00168819	0.000928871	0.00112146	0.00069481	0.00198307	0.00177481	0.00163935	0.00253044	0.00044232	0.00152969	0.00119334	0.00262812	0.000755629	0.00132143
38	0.00192849	0.0014991	0.00201475	0.00097904	0.00208463	0.00283638	0.00166909	0.00210604	0.00124725	0.00100171	0.00131084	0.00114966	0.00103571	0.000894673	0.00108104	0.00100234	0.00264309	0.00306808	0.00369769	0.00316063	0.00200026	0.00225022	0.0027048	0.00294908	0.00208904	0.00251088	0.00263995	0.00189638	0.00260972	0.00212933	0.00202104	0.00132281	0.00292264	0.00317259	0.00262798	0.00219607	0.00256817	0.00248317	0.00176542	0.00188819	0.00267269	0.0026645	0.00210604	0.00208274	0.00204686	0.00202104	0.00303723	0.00234655	0.00262672
39	0.00131336	0.0006592	0.000569795	0.000843045	0.00072342	0.00130895	0.000741049	0.000868229	0.00107978	0.00081912	0.000266954	0.000354469	0.00043317	0.000579869	0.000216585	0.000329915	0.00205063	0.000936227	0.00107726	0.0023157	0.00144621	0.00171316	0.00183153	0.00178935	0.00189512	0.00218852	0.00207078	0.00059372	0.00189512	0.00159039	0.00149028	0.00119311	0.00127936	0.00107978	0.00141095	0.00195745	0.00105711	0.00234025	0.00179375	0.0019329	0.00138766	0.00158598	0.00219292	0.00111755	0.00103067	0.00165083	0.00104326	0.00186238	0.00127181
40	0.00189323	0.00152806	0.00139521	0.00185608	0.00207267	0.00245673	0.00206637	0.00197319	0.00199019	0.0017289	0.0009803	0.00124725	0.00106404	0.000853119	0.00120129	0.00133414	0.00272557	0.00236796	0.00323681	0.00452688	0.00292831	0.00376317	0.00446959	0.00252032	0.00267017	0.0039042	0.00300701	0.00306871	0.0036001	0.00321478	0.00362843	0.00307312	0.00281057	0.00262358	0.00285779	0.00370461	0.00243092	0.00429959	0.00376757	0.00310523	0.00275202	0.00289557	0.00331992	0.00300323	0.00345655	0.00396464	0.00226533	0.00336588	0.00331363
41	0.00317448	0.00251465	0.00211485	0.00207204	0.00227729	0.00286094	0.00292453	0.00225463	0.00159606	0.00122774	0.00197823	0.00193982	0.00169365	0.00183216	0.00164894	0.0021967	0.00391049	0.00379276	0.00356799	0.00328781	0.00261602	0.00240007	0.00255936	0.00259776	0.00291446	0.00281309	0.00293271	0.00293523	0.00274194	0.0019606	0.00340618	0.00258265	0.003092	0.00285779	0.00256817	0.00296545	0.00300512	0.00337155	0.00260217	0.00300512	0.00299882	0.00361332	0.00375246	0.00292138	0.00269157	0.00303282	0.00230374	0.00263617	0.00366432
42	0.00222755	0.00327711	0.00387713	0.00261539	0.00236103	0.00332433	0.00274446	0.0023604	0.00246051	0.0024624	0.00269913	0.00205378	0.0024007	0.00215515	0.00232388	0.00248317	0.00238999	0.00266072	0.00247121	0.0026752	0.0037682	0.00387524	0.00244225	0.0039722	0.00501672	0.0051483	0.00381039	0.0040446	0.0033237	0.00351258	0.00383557	0.00311467	0.00362969	0.0035598	0.0044847	0.00445196	0.00523393	0.00403327	0.00401501	0.00421334	0.00349369	0.00521504	0.00348992	0.00464525	0.0035768	0.00426056	0.00541967	0.00448659	0.00402257
43	0.0030876	0.00461754	0.00524589	0.00420704	0.00349432	0.00452751	0.00384816	0.00402257	0.00269913	0.0036108	0.00364795	0.00329852	0.00373987	0.00349684	0.00392624	0.00392812	0.00336085	0.00398731	0.0045911	0.00463895	0.00547318	0.00450484	0.00354343	0.00434933	0.00572628	0.00616197	0.00486498	0.00470191	0.00585409	0.00481776	0.0048272	0.00521315	0.00523456	0.00515838	0.00472458	0.00521504	0.00540015	0.00570614	0.00586732	0.00517475	0.00463958	0.00501357	0.00506331	0.00557266	0.00509794	0.00486183	0.00578862	0.00530759	0.00554307
44	0.00194612	0.00261665	0.00293523	0.00286912	0.00160172	0.000924894	0.000543352	0.00103067	0.00177864	0.00155576	0.00136247	0.00173142	0.00132092	0.00165335	0.00100297	0.00190771	0.00189701	0.00196249	0.00174842	0.002118	0.00250206	0.0029516	0.00144432	0.00322989	0.00284835	0.00250395	0.0030429	0.00354029	0.00275013	0.00302715	0.00390294	0.00354784	0.00321793	0.00408867	0.00353903	0.00321541	0.0030089	0.00375435	0.00315119	0.00393253	0.00340618	0.00365361	0.00352266	0.00347418	0.00326326	0.00325822	0.00332874	0.00326955	0.00376191
45	0.00128641	0.00232494	0.00115095	0.00171122	0.00142003	0.00082382	0.000741807	0.00178218	0.00136566	0.000833957	0.000700339	0.000487473	0.000529862	0.00048563	0.000498531	0.00057133	0.000158498	0.00132604	0.00154443	0.00092795	0.000680066	0.00160341	0.000789725	0.00117123	0.00101734	0.000829349	0.00128641	0.000919656	0.00106525	0.00133802	0.000929793	0.00122375	0.00132143	0.00146518	0.00114266	0.00208075	0.00157023	0.000938086	0.00154904	0.0011528	0.00108829	0.00108829	0.000469043	0.00167805	0.00101365	0.000677302	0.00126522	0.000819213	0.00186788
46	0.00346299	0.00390624	0.00399839	0.00296907	0.00279859	0.0021259	0.00229361	0.00315982	0.00188262	0.00153337	0.00216276	0.00205955	0.00222726	0.00151402	0.00232494	0.00174532	0.00211853	0.00276634	0.00169279	0.00187986	0.00128733	0.0017103	0.00212037	0.00180798	0.00212037	0.00219593	0.00293958	0.00203836	0.00194344	0.00178494	0.00201532	0.0019674	0.00278385	0.00257836	0.00245672	0.00245211	0.00212958	0.00212682	0.00156563	0.00142187	0.00276911	0.00222726	0.00225675	0.00193515	0.00167344	0.00166515	0.00227518	0.0021904	0.00183839
47	0.00162276	0.00258112	0.00318378	0.00255624	0.00160617	0.00133065	0.00175361	0.00198399	0.00122375	0.00158129	0.0012643	0.000748257	0.000978632	0.00111594	0.00118873	0.000976789	0.00211023	0.00132235	0.00172044	0.00172689	0.00186511	0.00106249	0.00187157	0.00134631	0.00152785	0.00074365	0.00103761	0.0019287	0.00127904	0.00164119	0.00177942	0.00142003	0.0015472	0.00169832	0.00121177	0.00160802	0.00156931	0.00131406	0.00112607	0.0011316	0.0019886	0.00225214	0.0012689	0.00207798	0.00166146	0.00146887	0.00151771	0.00228808	0.00120809
48	0.00176467	0.0021729	0.00216368	0.00210655	0.00114819	0.000923342	0.00117307	0.00252399	0.0012044	0.00206324	0.00127904	0.000476415	0.000668087	0.000997984	0.00082382	0.000718769	0.000764844	0.00143662	0.00154628	0.00168634	0.00131959	0.00198307	0.00108	0.000986004	0.00098969	0.00166884	0.00118321	0.000811841	0.00111686	0.00150297	0.000480101	0.000862523	0.000628463	0.00205955	0.000837643	0.00148546	0.00167344	0.00184484	0.000962045	0.00158774	0.00139423	0.00214525	0.00177481	0.00213419	0.00130392	0.00116938	0.00176099	0.00112054	0.00233508
49	0.00349156	0.00339388	0.0049033	0.00294143	0.00262627	0.00257006	0.00225214	0.0032188	0.00232771	0.00220699	0.00222911	0.00180982	0.00194436	0.00146334	0.00167897	0.0017573	0.00177849	0.00195634	0.00181996	0.00322064	0.00243552	0.0014145	0.00275436	0.00230283	0.00169464	0.00185498	0.00252675	0.00290088	0.00186604	0.00303173	0.00269078	0.00206692	0.00312665	0.0024687	0.00198307	0.00240051	0.00190566	0.00278938	0.00198952	0.00189737	0.00275897	0.00266313	0.00270184	0.00241986	0.00261061	0.00214341	0.00236733	0.00219133	0.00240419
[truncated: 1,752 more columns]

## Sheet: Day2
Intensity values (raw data) for each cell over 30 min of monitoring on day 2.
Label/Time	0	1	2	3	4	5	6	7	8	9	10	11	12	13	14	15	16	17	18	19	20	21	22	23	24	25	26	27	28	29	30	31	32	33	34	35	36	37	38	39	40	41	42	43	44	45	46	47	48
1	0.00283186	0.00280606	0.00265699	0.00261972	0.00190645	0.0030721	0.00334789	0.00339204	0.00324411	0.00225505	0.00369077	0.00167194	0.00304802	0.00366669	0.0028181	0.00254977	0.00293966	0.00267247	0.00268107	0.00168799	0.00218281	0.00196665	0.00209853	0.00241674	0.00207043	0.00189039	0.00329858	0.00317187	0.00339262	0.00333127	0.00352678	0.00273038	0.00259277	0.00358985	0.00228544	0.0031346	0.00316155	0.00321086	0.00429739	0.0028525	0.00379455	0.00346199	0.00305318	0.00300903	0.00458751	0.00278886	0.00325042	0.0030549	0.00401472
2	0.00149706	0.00167653	0.00124249	0.00113068	0.00368733	0.00417698	0.0022218	0.00203488	0.0019592	0.00177572	0.00234909	0.00476239	0.00636667	0.00298208	0.00135372	0.00665737	0.000318792	0.0015888	0.00307784	0.000215013	0.000167423	0.000557313	0.000736777	0.0020905	0.00292647	0.00196321	0.00424865	0.00176368	0.000243108	0.00132219	0.00481399	0.00316958	0.000509724	0.00256811	0.00385016	0.00273955	0.00505251	0.00925759	0.0040732	0.00538335	0.00484954	0.00758909	0.00346027	0.0080151	0.011531	0.00821406	0.00567806	0.00511673	0.00596876
3	0.00462306	0.00115132	0.00243796	0.000636438	0.00552612	0.00270457	0.00494357	0.0101354	0.00449692	0.0025641	0.00604501	0.0018193	0.00345798	0.00298896	0.00739529	0.000713269	0.00447399	0.00266387	0.00239266	0.000848584	0.000126141	0.00045124	0.000135315	6.76574e-05	0.00207674	0.00378308	0.000455827	0.00253256	0.000401931	0.00089388	0.00465918	0.00329113	0.00120981	0.00322806	0.00197754	0.00259162	0.00554848	0.000614077	0.00117368	0.00397286	0.00422113	0.000262029	0.00492121	0.00199532	0.00371542	0.0026501	0.00438397	0.00450552	0.00145807
4	0.00339663	0.00289723	0.00214153	0.00347518	0.00378021	0.00313059	0.00214267	0.00578012	0.00303426	0.00227283	0.000796981	0.00241846	0.00108596	0.00220116	0.00146839	0.00157676	0.00160084	0.0018795	0.00234106	0.00103263	0.00105786	0.00140819	0.00111004	0.00275274	0.00186574	0.00170921	0.00208935	0.00281925	0.00195805	0.00331406	0.00241617	0.00209164	0.00131531	0.00229806	0.00419361	0.00236973	0.0022023	0.00220001	0.00274872	0.00305261	0.00361279	0.00342415	0.0026266	0.00192307	0.00313919	0.00255321	0.00355832	0.0026094	0.00351532
5	0.00356004	0.00217937	0.00213178	0.00259334	0.00277797	0.00316098	0.00223327	0.00219428	0.00209508	0.000655359	0.000302165	0.000564194	0.000445507	0.000678294	0.000484496	0.000943763	0.000625544	0.00055846	0.000448947	0.000506284	0.000695495	0.000463854	0.000448947	0.001563	0.000793541	0.00291901	0.00227283	0.00334331	0.00575202	0.00223212	0.00192651	0.00190817	0.00158421	0.0022992	0.00351532	0.00147642	0.00121497	0.00323494	0.00223097	0.00165302	0.00208476	0.00318735	0.00120006	0.00169946	0.00315639	0.00265469	0.00359043	0.00298094	0.00303885
6	0.00587742	0.00371579	0.00302211	0.0024693	0.00240112	0.00248734	0.00351293	0.00366733	0.00358393	0.00262652	0.00243887	0.00334613	0.00583346	0.00268287	0.00306606	0.00264005	0.00247212	0.00369438	0.00414124	0.00745581	0.00547	0.00374171	0.00348531	0.00359914	0.00328696	0.0035828	0.00295392	0.00298266	0.00506709	0.00401107	0.00387188	0.00467601	0.00461741	0.00323568	0.00644375	0.00465065	0.00541703	0.00477181	0.00375524	0.00298097	0.00218755	0.00255383	0.00283559	0.00204498	0.00328414	0.00168321	0.00200272	0.00324751	0.0044523
7	0.0017745	0.00175195	0.00191537	0.00203484	0.00225348	0.00208781	0.00180154	0.00172547	0.00176942	0.0019041	0.00160544	0.0019458	0.00225348	0.00202469	0.00188945	0.00186691	0.00185226	0.00187762	0.00181	0.00178408	0.00174407	0.00154233	0.0015829	0.00208217	0.00192214	0.00174012	0.00181	0.00186409	0.00167475	0.00194129	0.00154064	0.00171251	0.0020416	0.00154627	0.00156769	0.00136426	0.00204273	0.00163362	0.00187931	0.00223714	0.00180154	0.00186973	0.00194468	0.00168659	0.00192664	0.00191425	0.00180662	0.00180662	0.00155247
8	0.00200723	0.00198807	0.0017559	0.0018038	0.00225855	0.00223826	0.00161389	0.00115069	0.00169504	0.00170631	0.001291	0.00148316	0.00179253	0.00188776	0.00164263	0.00194017	0.00179084	0.00172434	0.00175477	0.00160375	0.00183423	0.00202188	0.00170913	0.00151303	0.00196214	0.00159361	0.00130002	0.00194017	0.00177224	0.00171702	0.00142061	0.0015412	0.00196834	0.00176041	0.00168208	0.00161897	0.00227038	0.0018455	0.00161615	0.00157276	0.00187649	0.00177619	0.0017852	0.00186297	0.00226306	0.00201117	0.00148823	0.00189283	0.00203653
9	0.00301027	0.00322497	0.00393781	0.00399473	0.0032075	0.00303507	0.00351405	0.0037203	0.00331175	0.00401501	0.00369888	0.00259046	0.00368818	0.00238421	0.00402121	0.00358336	0.00311791	0.00267724	0.00337881	0.00321934	0.00341544	0.00324413	0.0033264	0.00379694	0.00410123	0.00260849	0.00383976	0.00351856	0.00338726	0.0029342	0.00293138	0.00288574	0.003589	0.00317088	0.00415984	0.00437003	0.00237802	0.0035349	0.00375016	0.0037434	0.00382004	0.00428832	0.00383694	0.00387019	0.00230814	0.00419421	0.00323173	0.00335514	0.00299506
10	0.00029528	0.000317257	0.000222587	0.000308804	0.000668887	0.000638458	0.000279501	0.000233857	0.000495889	0.00024231	0.000757358	0.000259215	0.000531391	0.000187086	0.000584361	0.000347123	0.00158628	0.000400093	0.000360083	0.000716786	0.000448555	0.000786661	0.000196665	0.000428832	0.000241183	0.000209062	0.000556185	0.000837941	0.00075285	0.000651982	0.000348813	0.000284009	0.000482929	0.000261469	0.000250199	0.000386568	0.000436157	0.000529137	0.000120591	0.00059225	0.00017018	0.000548296	0.000505469	0.000883585	0.00057309	0.000328527	0.000477294	0.000192157	0.000786098
11	0.000907816	0.00137046	0.00121324	0.00113604	0.0010949	0.00147471	0.00148654	0.00122451	0.00091965	0.001047	0.00104813	0.00131974	0.000870061	0.00109885	0.00199257	0.00182803	0.000664379	0.00176604	0.00152542	0.00093261	0.000867243	0.0012848	0.00072073	0.000750033	0.00145217	0.00150795	0.000999668	0.00116309	0.00082667	0.0011969	0.00183648	0.00117661	0.00134566	0.00210359	0.0011135	0.00113604	0.000868934	0.000604647	0.00108758	0.00151641	0.00168659	0.00120986	0.00142625	0.00177393	0.000853719	0.00141159	0.00128762	0.00146851	0.00148034
12	0.00137092	0.000970711	0.00237489	0.00150968	0.00118916	0.00218338	0.00105098	0.00232845	0.00120751	0.000854318	0.0016599	0.00231411	0.0030549	0.00446997	0.00322978	0.00163811	0.00178776	0.00181528	0.00217536	0.0013864	0.00156529	0.000905347	0.00110717	0.00165073	0.00155841	0.00121554	0.00189555	0.00176712	0.00318506	0.00216962	0.00261054	0.00315581	0.00191906	0.0012207	0.00146209	0.00117254	0.00154465	0.00156185	0.00128262	0.00217306	0.00228888	0.00122701	0.001731	0.00224416	0.00117311	0.00143285	0.00130441	0.00181127	0.00254403
13	0.00519299	0.00484782	0.00408295	0.00298667	0.00296546	0.00362712	0.00331636	0.00474519	0.00433695	0.00295284	0.00137666	0.00171896	0.00282154	0.00569297	0.0040818	0.00175221	0.00219198	0.00141392	0.00247523	0.00179005	0.00103894	0.00137264	0.00133365	0.0021702	0.00258187	0.00141851	0.00271031	0.00202743	0.0018365	0.00256754	0.00219026	0.00328425	0.00292475	0.00305605	0.00352965	0.00193397	0.00287773	0.00204062	0.00389087	0.00346658	0.00371427	0.00270113	0.00269941	0.00316671	0.00178833	0.00278714	0.00221492	0.00232042	0.00249358
14	0.00222925	0.00239496	0.00195633	0.00108882	0.00230379	0.00222237	0.00197812	0.00225219	0.00206642	0.0011777	0.00144718	0.000838837	0.00112552	0.00323551	0.000352048	0.00198557	0.00194601	0.00200105	0.0013067	0.000934589	0.000599169	0.00168455	0.00128893	0.00184796	0.000553873	0.00169373	0.00201023	0.00206412	0.0017396	0.00241502	0.00292991	0.00221148	0.00163926	0.00240069	0.00322118	0.00336452	0.00296546	0.00260997	0.00354226	0.00295628	0.00280778	0.00292704	0.00231583	0.0035136	0.00251078	0.00167595	0.00335936	0.00239782	0.00328826
15	0.002747	0.00206527	0.00272522	0.00257155	0.00181585	0.00242993	0.00210541	0.00230551	0.00357495	0.00294826	0.00265068	0.00183019	0.00260022	0.00522969	0.00279115	0.00247752	0.0031885	0.00289207	0.0024242	0.00287888	0.002407	0.00226193	0.00214497	0.00213235	0.00315639	0.00293392	0.00255894	0.00303082	0.00298667	0.00291787	0.00217536	0.00217765	0.00303311	0.00230436	0.00301591	0.00368561	0.0027407	0.003083	0.0025985	0.00349123	0.0025102	0.00222467	0.00314951	0.00205954	0.00280663	0.00295743	0.00294195	0.0025469	0.00222925
16	0.00267591	0.00359444	0.00242706	0.00196378	0.00308414	0.0046179	0.00205495	0.00280434	0.0028806	0.00324182	0.00274815	0.00299814	0.00276707	0.00462994	0.00349926	0.00292131	0.00255321	0.00351016	0.00273726	0.00245172	0.00162263	0.00263061	0.00210426	0.00209451	0.0022046	0.00274299	0.00287486	0.00397573	0.00314779	0.00190702	0.00396312	0.00230092	0.00349754	0.00261398	0.00291271	0.00238292	0.00302337	0.00263864	0.00379225	0.00263176	0.00321545	0.00280147	0.00324067	0.00398089	0.00279459	0.00410416	0.00212547	0.00353424	0.00223671
17	0.00190931	0.00152917	0.0012895	0.00123733	0.00198385	0.00126485	0.00297807	0.00113985	0.00156931	0.00187147	0.00119547	0.00128492	0.00175508	0.00299527	0.00165187	0.000854891	0.00194372	0.00131473	0.00136461	0.00147241	0.00113813	0.00197754	0.00122299	0.00140188	0.00202628	0.00242936	0.0020108	0.00212433	0.00192651	0.0026524	0.00221836	0.00147241	0.00174705	0.00170692	0.00226079	0.00126485	0.00183822	0.00158593	0.00127746	0.00149133	0.00224129	0.00144603	0.00142424	0.00138698	0.00115648	0.00269712	0.00140303	0.00169029	0.00137666
18	0.000963831	0.00110717	0.00148617	0.00245057	0.00165761	0.00204406	0.002872	0.00152802	0.00143801	0.00184796	0.00102633	0.00140991	0.00177343	0.004392	0.00154007	0.00101085	0.00146782	0.00205036	0.00158135	0.00118458	0.00131416	0.0014489	0.00157217	0.00168914	0.00167997	0.00194544	0.00178719	0.00167194	0.00224989	0.00234393	0.00103952	0.00157905	0.00160371	0.00143801	0.000994793	0.00103493	0.00176769	0.00188007	0.0013801	0.00123331	0.00166047	0.00211745	0.00128148	0.00136978	0.00163123	0.00154752	0.00115763	0.00141392	0.00132677
19	0.00299757	0.00251422	0.00330776	0.00281695	0.00269712	0.00245631	0.00314779	0.0030549	0.00352678	0.00208018	0.00305318	0.0027923	0.00151828	0.00801797	0.00658341	0.00189383	0.0018193	0.00289952	0.00198844	0.0015974	0.00149362	0.00129237	0.000998806	0.00155383	0.00117483	0.00196378	0.00190989	0.00154179	0.00233074	0.00283129	0.00203201	0.00446768	0.00344021	0.00310593	0.00269483	0.00465345	0.00406804	0.00316499	0.00351302	0.00372116	0.00386736	0.00291672	0.00462077	0.00330546	0.00302337	0.003083	0.00186115	0.00357036	0.00371714
20	0.00233418	0.00287486	0.00174877	0.0020882	0.00354456	0.00340408	0.00195174	0.004478	0.00353768	0.00204807	0.00244312	0.00291213	0.00312371	0.00261914	0.0027126	0.00220632	0.00205954	0.00130785	0.000775193	0.00202571	0.00106933	0.00144431	0.00188925	0.00159855	0.00282269	0.00260252	0.0021616	0.0026524	0.00179292	0.00567347	0.00486044	0.00235597	0.00222065	0.00287028	0.00299183	0.00202456	0.00371485	0.00283817	0.00363228	0.00171781	0.00314721	0.00229576	0.00285652	0.00211171	0.00239094	0.00219026	0.00367299	0.00348665	0.00287716
21	0.00230081	0.00214923	0.00113322	0.00070777	3.32471e-05	0.000142005	0.00150739	0.00111068	0.0015722	0.000627187	0.000760176	0.00157107	0.000814837	0.00205625	9.41063e-05	0.000262596	0.000648037	0.00100925	0.00218642	0.00309536	0.00200835	0.000987271	0.00142005	0.00133721	0.000774827	0.000435594	0.000422633	0.00170687	0.00190917	0.00102503	0.00236844	0.000753977	0.00128819	0.00157727	0.00125325	0.000952333	0.00251157	0.00150965	0.00068692	0.000735945	0.000523501	0.000302605	0.000220333	0.000369663	0.000176942	0.00076243	0.000409109	0.000282319	0.000747779
[truncated: 1,752 more columns]

## Sheet: Day3
Intensity values (raw data) for each cell over 30 min of monitoring on day 3.
Label/Time	0	1	2	3	4	5	6	7	8	9	10	11	12	13	14	15	16	17	18	19	20	21	22	23	24	25	26	27	28	29	30	31	32	33	34	35	36	37	38	39	40	41	42	43	44	45	46	47	48
1	0.00475644	0.00226632	0.00399004	0.00174473	0.00304825	0.00223983	0.000441663	0.000535294	0.00109708	0.000884696	0	4.56735e-05	0	0	0.00131083	0.00257599	0.00031332	0.000750873	0.000764575	0.00351229	0.0021156	0.00315695	0.00180776	0.00342826	0.000506519	0.00303866	0.00224759	0.00236406	0.000791066	0.000930827	0.00266962	0.00330402	0.000732147	0.000728036	0.00241933	0.00319532	0.00238324	0.00230103	0.00232387	0.0043093	0.00160542	0.00296969	0.000391879	0.00059604	0.000246637	0.000729863	0.00272899	0.00145425	0.00343602
2	0.0017767	0.000436182	0.00490534	0.00232524	0.00279979	0.000682363	0.000919408	0.00153052	0.00173788	0.00100527	0.0020375	0	0.000353056	0.000670487	0.000539861	0.00113316	0.00271986	0.00133778	0	0.000682363	0.00296604	0.000299618	7.39911e-05	0.00119528	0.00256228	0.00159264	0.00157208	0.000364931	0.00141177	0.00305191	0.000611112	0.00243805	0.00393249	0.00127246	0.000557674	0.00179451	0.0025801	0.00137888	0.0012784	0.0044518	0.00183562	0.000925346	0.00397725	0.00128114	0.00284409	0.00174382	0.00273173	0.0034552	0.000943158
3	0.00345109	0.00193382	0.00198726	0.00413482	0.00126607	0.00150129	0.000480942	0.00175752	0.000208271	0.000512914	0	0.00204617	0.000325652	0.00117792	0	0.00222202	0.000790609	0.00241704	0.000272214	0.00107104	0.00235584	0.00162141	0.000526159	0.00227546	0.00311722	0.000478202	0.00212062	0.00103359	0.00307703	0.00153052	0.00130078	0.00244399	5.61784e-05	0.00228642	0.000750416	0.00152504	0.00244673	0.00389138	0.0067067	0.00132225	0.000601064	0.00267373	0.00174701	0.00247596	0.00171732	0.00179497	0.000841306	0.00498938	0.00148485
4	0.00015803	0.000293224	0	0.00057777	0.000250748	0.0014209	0.000315604	0.000687843	0.000211468	0	0.000687843	0	0	0	0	2.238e-05	0	1.41588e-05	0	0	0	0.00055265	0.000479115	0.000682363	0.000160771	0.00124323	0.000394619	0.000687843	0.000476375	0.000558131	0.000422937	0.000216949	9.86548e-05	0.000143872	0.000428418	0.000437096	0.000465413	0.00103177	0.000766859	0.000143872	0.000792436	0.000707483	0.000631665	0.00126287	0.000845874	0.000549909	0.00165795	0.000408778	0.000281806
5	0.000620247	0.000368129	0.00144511	0.000429331	0	0	0.000163511	0.000586448	0.00158853	0.00107013	0	0.000960971	0	0	0	0	0	0	0.000934024	0	0	0.00137021	0.00147937	0.00156797	0.000306926	0	0.000749959	6.80536e-05	0	0.000245267	0.00015666	0.000572746	0.000770512	0.000811162	7.49046e-05	0.000102309	0.00219507	0.00334696	0	0	0.000934024	0.000967822	0.000463586	0.000579597	0.000463586	0.00106328	0.00010916	0	4.75005e-05
6	0.0012784	0.00100025	0.000348032	0	0.000698348	0	0.000638059	0.000130626	0.000567722	0	2.87743e-05	9.59144e-06	0	0	0	0	5.57217e-05	0	0.000104136	0.000417913	0.000369956	0.00118888	0.000154833	0.000944985	0.000403754	0.00073443	0.000437552	0.000190915	0.000807051	0.000374523	0.000558131	0.000845874	0.000809335	0.000234305	0.000212839	0.000277695	0.000295051	0.00137751	0.000454452	0.00116467	0.000896571	0.00206125	0.000386855	0.00102948	0.0003526	0.00048825	0.000795176	0.00104136	0.00116011
7	0.000199593	0.000749959	0.000907533	0.000725752	0.000329763	0.000160314	0.000115097	0.00048688	0.000332503	6.34862e-05	0.000544428	0	0.000157117	0	0	0	0.000484139	0.000196396	0.000220603	0.000136107	0.000411518	0.000108703	0.000589645	0.000686473	0	0.00158807	0.000492817	0.000178583	0.000172189	0.000523419	0.000626184	0.000734887	0.000499212	0.00057777	0.000986091	0.00129758	0.00135833	0.000632122	0.00181187	0.000520221	0.000765032	0.000453538	0.000115097	0.000248007	0.00057777	0.000644453	0.00183608	0.000698805	0.000332503
8	0.00378784	0.00428902	0.00447139	0.00404609	0.00468105	0.00437488	0.00410066	0.00447672	0.00441615	0.00388235	0.00387636	0.00393626	0.00423511	0.00425907	0.00399151	0.00439751	0.00415125	0.00431298	0.00414326	0.00408868	0.00410199	0.00427638	0.00430633	0.00431032	0.00440883	0.00447672	0.0043649	0.00436623	0.00432563	0.00448737	0.00451865	0.00462847	0.00458121	0.00457323	0.00423445	0.0044694	0.00469902	0.00436157	0.00423445	0.00430367	0.0044847	0.00419717	0.00406539	0.00425774	0.00408203	0.00444277	0.00431365	0.00456058	0.00416389
9	0.0102194	0.00484545	0.00616065	0.00508107	0.0039529	0.0054711	0.00398552	0.00453729	0.00558425	0.00516227	0.00673704	0.00379849	0.00602287	0.00546245	0.00827121	0.00400948	0.00769482	0.00582785	0.0074592	0.00620125	0.0048135	0.0074592	0.00690743	0.00769482	0.00696401	0.00704521	0.0054711	0.00689944	0.00542185	0.00665584	0.00493531	0.00608743	0.00787319	0.0118101	0.00748383	0.00641224	0.00499188	0.0045699	0.0039935	0.00445608	0.00417188	0.00455326	0.00422912	0.00396888	0.00400149	0.00349831	0.00520287	0.00552767	0.00419651
10	0.00505578	0.00586712	0.00486608	0.00484013	0.00581388	0.00520553	0.0067437	0.00485743	0.00510836	0.00634701	0.00626381	0.00593302	0.0050824	0.00491467	0.00486209	0.00456191	0.0040594	0.00601688	0.00551836	0.0042624	0.0054924	0.00730412	0.00611805	0.00669577	0.00553167	0.00709246	0.00530271	0.00690676	0.00715836	0.00778866	0.00578725	0.00642688	0.00617995	0.0061886	0.00736535	0.00575198	0.00472498	0.00416988	0.0045932	0.00496792	0.00453995	0.0039762	0.00443412	0.00426706	0.00439884	0.00432829	0.00455792	0.0077667	0.00652805
11	0.00264313	0.000937221	0.00183151	0.00167119	0.001858	0.00187216	0.00169038	0.00164151	0.000337071	0.000643997	0.000258512	0.000479115	0.00077782	7.39911e-05	0.000794263	0.000612939	0.00100664	0.00148439	0.00109434	0.00163557	0.00134737	0.00185891	0.00168398	0.00239055	0.00149718	0.00116605	0.00165658	0.00128525	0.00075544	0.00168946	0.00129393	0.00127703	0.00180319	0.000261253	0.00157345	0.00193108	0.00174473	0.0017018	0.00156112	0.0012035	0.00159766	0.00119299	0.00115782	0.000614766	0.00121583	0.00135102	0.00166389	0.00187398	0.00259243
12	0.00171504	0.00153326	0.00240791	0.00119847	0.00119939	0.000894288	0.0011697	0.00148256	0.000538034	0.000472264	0.000290484	8.54095e-05	6.25727e-05	0.000207358	0.000496471	0.000859119	0.000849528	0.000856379	0.00105597	0.00100345	0.00130124	0.00134691	0.00227957	0.001156	0.00241704	0.00130855	0.00209413	0.00201877	0.00199548	0.00161547	0.00115919	0.000992486	0.00175249	0.00140081	0.0020786	0.00202425	0.00205028	0.00157756	0.00205074	0.00110439	0.00153372	0.00155427	0.00155107	0.00168581	0.000599237	0.00250748	0.00159218	0.001763	0.00194021
13	0.00220603	0.00130398	0.00276508	0.000729863	0.00141588	0.00143917	0.000735344	0.0015497	0.000839936	0.000787412	0.000392792	0.000699262	0.000174016	0.000308296	0.000386855	0.00103816	0.000762748	0.000874191	0.00168901	0.00144283	0.00233209	0.00104318	0.00231199	0.00105734	0.00214529	0.00213798	0.00137021	0.00223115	0.00214346	0.00115097	0.00133732	0.00197492	0.00151408	0.00218274	0.00252803	0.00174199	0.00283815	0.00143187	0.00140172	0.00194889	0.00154696	0.00179177	0.00138985	0.00156295	0.00166389	0.0013734	0.00159355	0.0014748	0.00240334
14	0.00183562	0.00042248	0.00373975	0.00136016	0.00179999	0.000925346	0.00121218	0.0013629	0.000463586	0.000355797	8.6323e-05	0	0.000749503	0.000228824	0.000899769	0.000915754	0.000426591	0.00184932	0.00153828	0.00165338	0.00149078	0.00138071	0.00127977	0.00232798	0.00198726	0.00168627	0.00112996	0.00246591	0.00140994	0.00143506	0.00209276	0.00167759	0.00221243	0.00169769	0.00217406	0.00215168	0.00147754	0.0024006	0.00174519	0.00160679	0.00130581	0.00169357	0.00145105	0.00124415	0.000925802	0.00139259	0.00150403	0.00129667	0.00145607
15	0.00480714	0.00199411	0.00161547	0.00233346	0.0002238	0.00125465	0.00303546	0.00103588	0.000103222	0.00119619	0	0.000271757	0	0.000438923	0.000319715	0	0.00248099	0	0.000977414	0.00136473	0.00222156	0.00215031	0.00210053	0.00120852	0.00287012	0.000239786	0.000957774	0.0010683	0.00140218	0.000911644	0.000527986	0.0013935	0.00147663	0.00310671	0.000863686	0.000737627	0.00251478	0.00200096	0.000444403	0.000584621	0.000481399	0.00243486	0.000561784	0.0013597	0.000831715	0.00158167	0.00342095	0.000213295	0.000717988
16	0.000947269	0.00163877	0.000855008	0.00111809	0.000845874	0.000670944	0.00113864	0.000695151	0.000661353	0.000569092	0	0.000580054	0	0.000559957	0.000287286	0.000478202	0.000895658	0.00105597	0.00172646	0.00195985	0.00129439	0.00137569	0.000153006	0.00120487	0.00073032	0.00240425	0.00064354	0.00186348	0.00219005	0.00258741	0.000741281	0.00104638	0.000826691	0.00172372	0.00175112	0.00245724	0.00198817	0.00299664	0.000421567	0.000763205	0.00189865	0.000990659	0.0030615	0.00400374	0.00064628	0.00134874	0.00182694	0.00166845	0.0041837
17	0.000693781	0.00276325	0.0037804	0.00102583	0.00217497	0.00109799	0.000857292	0.00103131	0.00142273	0.000286373	0	0.00050789	0.000699262	0.000298705	0.00229966	0.000256685	0.000311037	0.00127886	0.000149352	0.00165658	0.00130855	0.00157939	0.00181096	0.00151271	0.000653588	0.00150357	0.000456735	0.00208865	0.00137386	0.00171641	0.00090799	0.00192514	0.00250656	0.000770969	0.00143004	0.00104501	0.00314462	0.00239603	0.00147023	0.000122862	0.00134554	0.00145973	0.00137386	0.00134737	0.000730776	0.00151956	0.00100299	0.00258421	0.00227134
18	0.00116833	0.00127155	0.001346	0.00148211	0.00176939	0.00148804	0.00168398	0.000450798	0.00101076	0.000923975	0.00126287	0.000383201	0.000803854	0.000350773	0.000448514	0.00108383	0.000740368	0.000842677	0.00053575	0.00226906	0.000901139	0.000502409	0.00189774	0.00205028	0.00154057	0.00066318	0.00240243	0.00155564	0.00237411	0.00134828	0.00197355	0.000698348	0.000999794	0.00139396	0.00199639	0.00179086	0.00103999	0.00168992	0.00093037	0.00183927	0.00193975	0.00099614	0.000564068	0.00149307	0.00109753	0.00118157	0.00100253	0.000769599	0.00145881
19	0.00525885	0.000346662	0.00077782	0.00327616	0.00163192	0.00155564	0.00164333	0.0021736	0.000885153	0.000453995	0	0	0.000923519	0	0.000121492	0.00141953	0.00232204	0.00173788	0.000468154	0.00196853	0.000304186	0.00168672	0.00299344	0.00159949	0.00249012	0.00166023	0.00275868	0.00256091	0.00280847	0.00153828	0.00121172	0.000718445	0.00190459	0.00156112	0.001916	0.00304003	0.00145927	0.0024787	0.0026413	0.000913471	0.0012615	0.00100253	0.00213935	0.00269245	0.00289433	0.00275731	0.00211103	0.00168261	0.00155838
20	0.00112768	0.00183425	0.00561008	0.000998423	0.000368129	0.00191737	0.00123227	0.00112951	0.000585991	0.000437096	3.37984e-05	0.000470894	0.000422937	0	0	0.00104273	0.0020818	0.00118431	0.000557674	0.00263765	0.00185709	0.000971933	0.00251022	0.000548996	0.000660439	0.000359451	0.00387677	0.00236315	0.00351412	0.00160725	0.00191372	0.000885153	0.00194889	0.00110987	0.000909817	0.00104273	0.00134006	0.000858662	0.00332458	0.000175386	0.00193153	0.00179497	0.000980611	0.00114915	0.00124963	0.000949096	0.00285186	0.000688757	0.00239512
21	0.00148896	0.00330037	0.00128617	0.000104592	0.000895658	0.00103816	0.000736714	0.000752243	0.0013323	0.000173103	1.05049e-05	0	0.000448514	0	3.65388e-06	0.000593299	0.00081984	0.00227317	0.00325652	0.00160268	0.00108886	0.00477517	0.00286008	0.00256731	0.00435725	0.0025769	0.00444403	0.0028281	0.00467058	0.00315558	0.00261207	0.00207358	0.00399415	0.00211514	0.00252666	0.00326337	0.00339628	0.0031163	0.00219827	0.00230286	0.00404759	0.00207129	0.00349265	0.00186485	0.00376076	0.00342003	0.00278883	0.00410605	0.00438603
22	0.00280344	0.000765032	0.00234579	0.00122542	0.000786041	0.000602891	0.00150312	0.000743565	0.00117061	0.000696521	0.00097787	0.000690127	0.000854552	0	0.000879672	0.0023394	0.00168627	0.000626641	0.00130489	0.00149992	0.00126653	0.00229784	0.00138117	0.00291032	0.00374523	0.00199365	0.00127109	0.00137888	0.00347164	0.00235584	0.00253351	0.00134417	0.00356756	0.00218137	0.00271209	0.00191646	0.00400283	0.00285505	0.00375299	0.00198817	0.00310991	0.00313412	0.00194341	0.00216264	0.00088424	0.00309575	0.00275	0.00109753	0.002275
23	0.00197401	0.00115691	0.0019393	0.00183653	0.000986091	0.00162004	0.00116011	0.000643083	0.000995683	0.000643083	0.00104318	0	0	0.000387312	0.000633949	0.000546712	0.00134509	0.00244034	0.00197401	0.000251204	0.000104136	0.00116787	0.00129758	0.00149672	0.000855008	0.0010715	0.000398273	0.000979697	0.000226084	0.00146977	0.00124552	0.00109525	0.00118386	0.0009765	0.000332047	0.00051063	0.00174473	0.00148074	0.00123912	0.000744479	0.00212702	0.00116787	0.00146658	0.00226952	0.000633949	0.00228231	0.00112677	0.000559501	0.00173377
24	0.00121172	0.00064491	0.00222156	0.0016342	0.00162461	0.00066866	0.000273128	0.0013629	0.00164836	0.00018041	0.000222887	0.00015529	0.000193656	0.000561328	0	0.00164105	0.000639429	0.00108886	0.0015803	0.00278472	0.00311905	0.00198132	0.00264176	0.00226084	0.00268286	0.00171047	0.00342643	0.00405079	0.00233574	0.0022106	0.0013661	0.00344424	0.00291763	0.00197675	0.00419968	0.003394	0.00210738	0.00193382	0.00241293	0.0013766	0.00196944	0.00162369	0.00218594	0.0010884	0.0023563	0.00218594	0.00129621	0.00175523	0.00434036
25	0.0013734	0.000229738	0.00413437	0.00260065	0.0010103	0	0.00184612	0.000721642	0.000282262	0.000656785	0.000255315	0.000897485	0	0.000661353	0.00143187	0.0010578	0.00123547	0.00108475	0.00179999	0.00173194	0.00265181	0.00336979	0.00297654	0.000789695	0.0027975	0.00176985	0.00119436	0.00213798	0.00489072	0.000749959	0.00208363	0.00137797	0.00319578	0.00134189	0.00213158	0.0023901	0.00203156	0.00140674	0.0023362	0.0013734	0.00255178	0.00272443	0.00220283	0.00139852	0.000588275	0.00244399	0.00351915	0.00382059	0.00192194
26	0.000632578	0.000157117	0.00392062	0.0028788	0.00203156	1.05049e-05	0.00110987	0.00258558	0.000566352	1.87261e-05	7.44479e-05	0.00118203	0	0	0.000659069	0.00017767	0.00173194	0.00196351	0.000998423	0.00289113	0.00283359	0.00099614	0.00163283	0.00142182	0.00209961	6.39429e-05	0.00193656	0.0013291	0.00179406	0.0013766	0.00216401	0.00315147	0.00163054	0.00158533	0.000555847	0.00233529	0.00206033	0.00281897	0.00168033	0.003869	0.00473497	0.00030784	0.000954577	0.00276508	0.00158304	0.00153554	0.00173788	0.00110576	0.00181233
27	0.0018749	0.00153509	0.00217497	0.00172783	0.0012277	0.00143552	0.000724382	0.0019329	0.000733974	0.000648564	0.000203247	0.000390509	0.000504236	0.00022106	0.000787868	0.000796546	0.0019562	0.00109982	0.00210875	0.00101715	0.00132134	0.00146292	0.00166526	0.0005764	0.000893831	0.00160405	0.00153417	0.00321587	0.00290895	0.000949096	0.000691497	0.00155929	0.00195026	0.00165018	0.0013597	0.00156021	0.00175295	0.00143643	0.00101624	0.00151042	0.00191189	0.000891091	0.00187947	0.00103131	0.000945442	0.000941788	0.00114184	0.0011391	0.00158076
28	0.00126516	0.00250291	0.00230743	0.0024006	0.00136381	0.000434355	0.0015223	0.00210372	0.000925346	0.00110393	0.00099888	0	0.000168079	0.00122588	0.00059604	0.000363561	0.00239375	0.0010747	0.000723012	0.0015223	0.00173651	0.00192651	0.0012309	0.000638973	0.000926716	0.000635319	0.00151453	0.000518395	0.00130215	0.00172326	0.00191098	0.000992029	0.00237822	0.00053438	0.00178081	0.000519765	0.00139122	0.00184932	0.00171413	0.000316518	0.00152641	0.00171915	0.000521135	0.00172737	0.00182968	0.00448879	0.000981524	0.00137797	0.00238873
29	0.00625088	0.00175204	0.00195985	0.000522962	0.00198451	0.000562698	0.00396949	0.00165247	0.000815729	0.000205531	0.000247094	0	0.00151773	0	0.000693324	0.000182694	0	0.000929913	0.00202836	0.00112722	0.00271529	0.00183516	0.00133504	0.00236269	0.00327205	0.00477517	0.000795176	0.00251615	0.00356254	0.0016817	0.00158213	0.000716161	0.00123547	0.00228779	0.00150083	0.00151773	0.00241248	0.00264267	0.00173788	0.00128525	0.00164425	0.00128525	0.00157802	0.00100482	0.00306424	0.00155518	0.00285231	0.000361278	0.000651761
30	0.00374569	0.00136518	0.00306835	0.00183882	0.000403297	0.00237731	0.00251113	0.00212976	0.000799743	0.000270844	0.000675968	7.21642e-05	0	0.000630751	6.2116e-05	0.000194112	0.00143735	0.00148074	0.00111443	0.000761378	0.00246591	0.00511452	0.00409874	0.00167622	0.000784671	0.000836739	0.00193382	0.000532097	0.00126653	0.00130809	0.000853182	0.00116422	0.00449382	0.00162598	0.000701089	0.00293955	0.00126972	0.00122953	0.00301308	0.00264358	0.00220329	0.00204298	0.00282399	0.00149078	0.00233209	0.00150905	0.00139533	0.00124323	0.00150905
31	0.00243166	0.00101441	0.00207723	0.00102583	0.000902966	0.0017566	0.00144602	0.000400557	0.000799287	0.000567722	0.000772339	0.000146155	0.00046724	0.000106419	0.000141588	0.000810248	0.00106008	0.00123273	0.00120806	0.00128525	0.00131037	0.00186485	0.00205577	0.00173377	0.00129028	0.00274178	0.00129576	0.00228733	0.00107744	0.00273676	0.00137386	0.00199867	0.00244764	0.00278197	0.00232159	0.00209916	0.00126972	0.00136381	0.00153143	0.000612482	0.0012921	0.00191555	0.00331773	0.000963255	0.00113088	0.000815272	0.00161913	0.00168261	0.00234625
32	0.00366941	0.000562698	0.00335335	0.00211057	0.0011359	0.000567265	0.000390965	0.00165978	0.000948639	0.000922605	0.000255772	0.00110028	0.000720272	9.50009e-05	0.000945442	0.000528899	0.0006239	0.0011359	0.000875105	0.0012752	0.00175021	0.000637602	0.00139167	0.00151727	0.00120304	0.00237868	0.00117701	0.00175204	0.00293498	0.00140537	0.00472356	0.0017397	0.00116924	0.00101441	0.00148667	0.00194204	0.00261938	0.00172098	0.00266094	0.00145744	0.00148348	0.00224394	0.00175341	0.00232981	0.00287241	0.00113133	0.00136427	0.00117244	0.00150951
33	0.00135696	0.00212747	0.000166252	0.000701089	0.000655872	0.00070931	0.00109936	0.000764118	0.000642627	0	0	0	0	0.00181552	0.00111946	0.000966452	0.00079883	0.000893374	0.00151453	0.00165749	0.00111124	0.00188358	0.00195985	0.00452396	0.00200781	0.00121081	0.0035059	0.00176711	0.00232524	0.000832172	0.00227363	0.00038046	0.00200141	0.00153783	0.00266916	0.00241841	0.00215077	0.000516568	0.000749046	0.00159127	0.00154605	0.00317568	0.0017123	0.00265729	0.00305282	0.000767315	0.00318207	0.00313914	0.000253945
34	0.00261801	0.00268423	0.0014209	0.0014716	0.000647651	0	0.00178492	0.00119162	0.000400557	6.12025e-05	0.000938134	0	1.91829e-05	0	0.000988832	0.000866427	0.00315513	0.00214711	0.00122862	0.000528443	0.00282628	0.00130718	0.00414213	0.0041193	0.00128617	0.0016817	0.00114275	0.000824407	0.00244125	0.000902966	0.00161867	0.00356117	0.0023869	0.00133869	0.00254447	0.00246728	0.00149626	0.00503962	0.00305876	0.00151362	0.000423394	0.00201923	0.00358035	0.00203704	0.00192834	0.00145927	0.00168672	0.00582886	0.00219461
35	0.00149261	0.000994769	0.00239832	0.00189408	0.000703372	0.00117198	0.000905706	0.00136381	0.000791066	0.000796546	0.000121035	0	0.00108657	0.00102172	0.000354883	0.000412432	0.00125876	0.00129896	0.00121766	0.00247642	0.0028788	0.00187124	0.00221654	0.00135376	0.00213661	0.0018041	0.00100893	0.00179999	0.00146886	0.00157026	0.00100436	0.00249697	0.00245998	0.00310945	0.00128251	0.00204754	0.00184749	0.00271666	0.00182922	0.00148256	0.00143095	0.00341912	0.00370458	0.000719815	0.00178995	0.00173377	0.00117883	0.00113225	0.00257918
36	0.00194478	0.00103177	0.00235904	0.0021398	0.00137843	0.000375436	0.00090936	0.00107378	0.000148439	0.000273584	0.000408778	0	0.000463586	0.000604261	0.000551279	0.00107881	0.0015054	0.0012478	0.00108886	0.00200872	0.00173377	0.00211697	0.000995226	0.00271027	0.00185526	0.00136427	0.00200278	0.00159264	0.00113681	0.00178355	0.00158533	0.00160588	0.00202425	0.00224485	0.0017461	0.00172783	0.00167393	0.00220055	0.00109525	0.00136061	0.00161593	0.00162598	0.00234077	0.000920778	0.00197218	0.00161913	0.000876475	0.00110347	0.00201329
37	0.00123912	0.00520039	0.00375665	0.00163511	0.000653588	0.00402201	0.00129439	0.00151316	0.000999794	0.000409235	0.000521135	0.000126059	0.000319258	0.000416999	0.000432072	0.000594213	0.00367581	0.0019699	0.00129439	0.0035703	0.00233118	0.000793806	0.0012172	0.000851811	0.00163283	0.00192194	0.00288839	0.00150768	0.00138071	0.000941788	0.00162232	0.00168946	0.00250108	0.000499212	0.00186942	0.00373244	0.00303501	0.00378634	0.00129165	0.00228231	0.00240974	0.00166754	0.00260293	0.00231565	0.000181324	0.00168672	0.00127749	0.00274041	0.00151545
38	0.00177487	0.000659069	0.0010715	0.000233392	0.000208271	0.00117564	0	0.000707483	0.000217863	0.000302359	0.000152093	0	0	0.000246637	0.000189088	0.000583708	0.000119665	0	0	0.000146612	0.000217863	0.000994313	0.000237046	0.000450798	0.00103862	0.000223344	0.000137021	0.000813446	0.000751786	0.000497385	0.000495101	0.000526159	0.00109845	0.000502866	0.000957774	0.00010779	0.000923062	0.000803397	0.000851811	0.000425677	0.000744022	0.000402841	0.000697435	0.000231108	0.000140674	0.00124323	0.000836282	0.000578227	0.00102537
39	0.00147845	0.000170819	0.000406038	0.000554933	0.000781474	0.000581881	0.000615679	0.000162598	0.00033159	0.000274041	0	0.000101395	0.000675055	0.000179497	0	7.44479e-05	0.000436639	0.000196396	0.000182694	3.69956e-05	0.000272214	0.000255315	0.00100162	0	0.000590559	0.000411062	0.000720728	2.55772e-05	0.00059878	0.000625727	0.000470437	0.00107744	0.000541231	0.000260339	0.00013017	0.000106419	0.00082395	0.000449884	0.000553106	0.000665007	0.000316518	0.00022517	0.000448057	0.00125191	0.000969192	0.000754527	0.00105232	0.000644453	0.00133823
40	0.000370869	0	0.000548996	0.000163511	0.000427504	0	7.44479e-05	0.00072895	0	0.000599237	0	0.000106876	5.5265e-05	0.000110073	0	8.08421e-05	0	0.000166708	4.38466e-05	0	0.000160314	0.000230195	0.000816186	0.000597866	0.000892461	0.000311037	0.00105095	0.00132636	0.000176757	0.000372696	0.000986548	0.000430701	0.00082258	0.000412889	9.54577e-05	0.00159538	0.00114001	0.000636689	0.000950923	0.000872821	0.000364475	0.000643083	0.000314234	0.00100893	0.000297791	0.00110439	0.00112722	0.00128936	0.00153874
41	0.00212702	0.00197903	0.00413894	0.00140218	0.000572289	0.00111991	0.0010884	0.000650848	0.000497385	0.000234305	0.000448971	0.000584164	0.000229738	6.39429e-05	0.000251661	0.0011802	0.00114092	0.00154559	0.00099751	0.00199502	0.00162415	0.00171869	0.00236589	0.00226221	0.001916	0.00227043	0.00392473	0.00154422	0.00149261	0.00124643	0.00114823	0.00167074	0.00404942	0.00207129	0.00223755	0.00240699	0.00216675	0.00327845	0.00262623	0.0017324	0.00153874	0.00171824	0.00241065	0.00118294	0.00228368	0.00137614	0.00117427	0.00192925	0.00276279
42	0.0040654	0.00214894	0.00112996	0.00294549	0.0018918	0.00192971	0.00126333	0.000517024	0.00102354	0.000185891	0	4.11062e-06	2.37502e-05	0.000734887	0.000184521	0.000961428	0.000589189	0.00109388	0.000948639	0.00179177	0.00274681	0.00322409	0.00263902	0.00366393	0.00290073	0.00189956	0.002692	0.00179999	0.0031163	0.00189134	0.00377172	0.00341364	0.00294777	0.00204435	0.0014072	0.0029496	0.00521729	0.003299	0.00281212	0.00269931	0.00220694	0.00284729	0.00205074	0.00399369	0.00286464	0.00256411	0.00264678	0.00124826	0.00297243
43	0.000680536	0.000260796	0.000630751	0.000369956	0.000558587	0.00038046	0.000752243	0.000154833	0.000493731	0.000283176	0.000326566	0.000329763	6.75968e-05	5.93756e-05	0.0002238	5.02409e-06	0.000176757	0.000108246	0.000117381	0.000485053	0.000469524	0.000308296	0.000400557	0.000473634	0.000295508	0.00121218	0.000460846	0.000121948	0.000562698	0.000432528	0.000374066	0.00131631	0.000644453	0.000772796	0.000765032	0.000533924	0.000418826	0.000659982	0.000512914	0.00153783	0.00104181	0.000918951	0.00132545	0.00071205	0.000918951	0.00115828	0.00118797	0.000700632	0.00171047
44	0.000871451	0.000138848	0.000814816	0.000237502	0.000528899	0.000498755	0.000359451	0.000481856	0.000180867	0.000166252	7.71883e-05	2.28368e-05	7.39911e-05	7.7645e-06	7.35344e-05	0.000238416	0.000241613	0.00011327	0.000247094	0.000235219	0.000617506	0.000661353	0.00077919	0.00079746	0.00114823	0.000490077	0.000875105	0.00104729	0.000900682	0.00162872	0.00122131	0.000769599	0.00119802	0.000746305	0.00131403	0.000790152	0.00121994	0.000929	0.000876475	0.00111352	0.00125831	0.00131768	0.000749046	0.00136838	0.000919865	0.00090662	0.001156	0.00137934	0.00093448
[truncated: 1,752 more columns]

## Sheet: Day4
Intensity values (raw data) for each cell over 30 min of monitoring on day 4.
Label/Time	0	1	2	3	4	5	6	7	8	9	10	11	12	13	14	15	16	17	18	19	20	21	22	23	24	25	26	27	28	29	30	31	32	33	34	35	36	37	38	39	40	41	42	43	44	45	46	47	48
1	0.000129811	0.00041486	8.36412e-05	0.00032319	0.000114421	0.0007608	0.000539318	7.49425e-05	0.000413522	0.000221482	0.000428912	0.000180665	0.000186018	0	0	1.80665e-05	0.00019204	0.000374043	5.62069e-05	0	6.6913e-06	8.36412e-05	0.000107061	0	0.000147878	9.3009e-05	0.000143863	0.000234195	0.000594187	0.000165275	0.000689203	0.000436272	0.000300439	0.000212114	0.00019204	0.00016929	0.000674483	0.000498501	0.000309138	0.000317837	0.000413522	0.000333226	0.000533965	0.000689203	0.00035397	0.000299101	0.000287726	0.000370029	0.000225497
2	0	0.000794926	0	3.14491e-05	0.000850464	0	0.000291071	0	0.000487795	0	0	0.00123588	0	0	0	0	0	0	0	0	0	0.000228173	0.000212783	0	0.000204754	0	0	0.00065307	0.000228173	0.000472405	0.000409507	1.60591e-05	0.000385419	0.000259622	0.00160591	8.02955e-06	3.14491e-05	9.43473e-05	0.000149885	0.000456346	0	8.63177e-05	0	0	0.000267652	0.000110406	0	0.00210977	0.00065307
3	0	0.000306461	0.000189364	1.13752e-05	3.88095e-05	0.000150554	0	0.000523928	0	0.000412853	0	0	0.000145201	0.000523928	0	0	0	0	0	0	0	0.000189364	0	0	0	0	0.000596864	0	0.000267652	0.000111745	0.00160056	0	0.000412853	8.89942e-05	0	0.000267652	0.000155907	1.67282e-05	0	0.000764146	0.000618945	0.000886597	0.000339918	0.000479766	0.000719314	0.000685858	8.36412e-05	0.000256277	0.00022282
4	0.000263637	0.000296424	0.000478428	0.000717976	0.000416199	0.0006611	0.000451662	0.000339918	0.000275012	0.000380735	0.000704593	0.000280365	0.000214791	0.000147208	0	0	0.00013048	0.000424228	0	0	0	0	0	0.00026899	0	4.08169e-05	0.000173974	0.000296424	0.000636342	0.000321182	0.000157915	0.00066913	6.55747e-05	0.000612254	0	0.000478428	0.000187356	0.000396794	0.000329212	2.74343e-05	0.00133291	0.000957524	0.000633666	2.20813e-05	0.000252931	0.000503185	0.000231519	0.000682512	9.23399e-05
5	5.28612e-05	0.000301108	5.88834e-05	0.000408838	0	4.68391e-05	0.000150554	0.000183341	0.000396794	0.000327204	0.000412853	0	0.000193378	8.02955e-06	0.000123789	8.56486e-05	1.40517e-05	0	3.078e-05	0	0.000146539	8.56486e-05	8.36412e-05	0	1.60591e-05	9.16707e-05	6.6913e-05	0.000136502	0.000355977	0.000434934	0.000424897	7.7619e-05	0.000420882	0.000473744	0.000479766	0.000780874	0.000441625	0.000475751	0.00052259	0.000406831	0.000301108	0.000349955	0.000361999	0.000620283	0.000536642	0.00102711	0.00052259	0.000917377	0.00129744
6	0.000129811	0.00021546	0.000139179	0.000251593	0.000256277	0.000316498	0.000137841	5.28612e-05	0.000260961	0.000346609	5.82143e-05	0.000332557	0.000227504	5.35304e-06	0	8.43103e-05	0	0	8.56486e-05	2.14121e-05	8.56486e-05	0	0	0.000166613	0.000206761	1.33826e-05	0.000196724	4.68391e-06	0.000453001	0.000122451	0.000374043	0.00036869	8.63177e-05	0.0001539	0.000496494	0.000520583	0.000285718	0.000139179	0.000264975	9.8362e-05	0.000343933	0.000115759	0.00100169	0.000678497	7.89573e-05	0.000281034	0.000685189	0.000416199	0.000106392
7	0.000667791	0.000208768	0.000127804	0.000356646	0.000289733	0.000241556	6.49056e-05	9.36781e-05	0.000168621	0.000147208	0	0.000199401	0.000216798	9.70238e-05	4.68391e-06	0.000126465	3.88095e-05	0	0	0	0.000278358	0.000192709	9.23399e-05	0	0.000150554	6.28982e-05	0.000165275	0.000265644	0.000133157	0.000315829	0.000110406	0.000116429	1.13752e-05	0.00029977	5.48686e-05	0.000771506	0.00027702	0.000254269	6.62438e-05	0.000535973	0.000390772	0.000860501	2.74343e-05	0.000437611	0.000135833	0.000474413	0.000249585	0.000200739	0.0003533
8	0.00046906	0.000547348	0.000635004	0.000347278	0.000293748	0.00024624	0.000398801	0.000100369	0.000290402	0.00027702	0.00023821	0.000263637	0.000258953	0.000135833	4.55008e-05	4.01478e-05	6.49056e-05	0.00014587	2.74343e-05	0.000143863	4.68391e-06	6.02217e-06	2.00739e-06	7.15969e-05	0.000136502	0.000266983	0.000386088	0.00031516	0.000270328	0.000699909	0.000647717	0.000427574	0.00029174	0.000537311	0.0005072	0.00063032	0.000441625	0.000521252	0.00064571	0.000430919	0.000388764	0.000682512	0.000696564	0.00053798	0.000524598	0.000663776	0.000518575	0.000475082	0.000486457
9	0.000418955	0.000603401	0.000646439	0.000540163	0.00016688	2.63494e-06	4.39157e-06	0.000289843	0.00150631	0.000362743	0.00089061	0.000673666	0.000728122	0.000711434	0.000461114	0.000248563	0.000471654	0.000575295	0.000872165	0.00079663	0.000368892	0.000441792	0.000642925	0.000242414	0.000743053	0.000579687	0.000822101	0.000367135	9.83711e-05	0.000183567	0.000636777	0.000525231	0.00051557	0.00138334	0.000995129	0.00114796	0.000931012	0.000931012	0.000732513	0.000964388	0.000792239	0.000990737	0.000404902	0.001126	0.000391728	0.00148962	0.000914324	0.000917837	0.00121998
10	0.000855477	0.000371526	0.000878313	0.000824736	0.000590226	0.000164245	0.00012472	0.000164245	0.000524353	0.000762376	0.00127619	0.00101972	0.00140354	0.00130166	0.000998642	0.000888853	0.00184534	0.00117606	0.00103553	0.00111897	0.000954726	0.00113742	0.000866017	0.00141145	0.0010206	0.00128322	0.00155374	0.00117255	0.000772037	0.00130781	0.00138422	0.00105925	0.000935404	0.00116991	0.00142023	0.00155198	0.00106364	0.00144922	0.000516448	0.00132186	0.00114093	0.00109965	0.00070792	0.000879192	0.000904663	0.00132274	0.00101445	0.00141408	0.000616576
11	0.000578808	0.000570025	0.000716704	0.00078082	0.00149138	0.000206404	0.000287208	0.00206667	0.000601645	0.000800143	0.000496247	0.000523475	0.000778186	0.000837032	0.000715825	0.000552459	0.000898514	0.000585835	0.0011585	0.00130517	0.000746566	0.000873043	0.000938917	0.00110843	0.000528745	0.000857234	0.000896758	0.000405781	0.000953848	0.00119802	0.000882705	0.000941552	0.00106452	0.000919594	0.000870408	0.0011585	0.000768524	0.00117782	0.00111194	0.00114444	0.000995129	0.00110931	0.000600766	0.000813318	0.00117343	0.00102411	0.000967023	0.00144922	0.000980198
12	0.00120065	0.00117255	0.00129903	0.000945943	0.00183919	0.000806292	0.00208072	0.0020008	0.000534014	0.000996886	0.00104519	0.00103202	0.000978441	0.00133591	0.000923107	0.00137456	0.000909054	0.00126653	0.00143341	0.00128058	0.00112512	0.00103026	0.00259805	0.00148874	0.00157569	0.00131659	0.00135085	0.0011585	0.00151509	0.00139652	0.00115674	0.00129288	0.00147117	0.00188662	0.00110931	0.00124984	0.00162049	0.00140706	0.00176541	0.00119011	0.00176629	0.00135085	0.00179527	0.0019481	0.000994251	0.00170041	0.00176804	0.0018225	0.00101094
13	0.00347109	0.00365466	0.0035194	0.00298451	0.00388478	0.00252164	0.00386194	0.00326733	0.00211937	0.0029239	0.00222125	0.00250934	0.00274385	0.00244259	0.00236618	0.00242941	0.00228186	0.00241185	0.00278689	0.00272541	0.00282202	0.00332793	0.00274209	0.00291776	0.00351677	0.00314787	0.00288965	0.00327962	0.00284398	0.00400599	0.0032155	0.00391025	0.00327523	0.00357298	0.00314963	0.00335779	0.00371439	0.00364061	0.00386282	0.00299856	0.00304423	0.00324712	0.00350447	0.00388127	0.00380397	0.00410436	0.00322341	0.00318037	0.0027052
14	0.000643804	0.000670153	0.00079663	0.000137017	0.00130781	0.00099952	0.000860747	0.000375918	0.000553337	0.000549824	0.000621846	0.000439157	0.000399633	0.000547189	0.000320584	0.000462871	0.000771159	0.000384701	0.000625359	0.000352204	0.000526988	0.000389971	0.000805413	0.000809805	0.000915202	0.000830884	0.000965266	0.000882705	0.000735148	0.000427739	0.000551581	0.00049976	0.000997764	0.000746566	0.000141408	0.000617454	0.000638534	0.00115937	0.000532258	0.000422469	0.000219578	0.000606914	0.000620089	0.000771159	0.000523475	0.000939795	0.000445305	0.000595496	0.000697381
15	0.00146942	0.00168636	0.00130781	0.00130254	0.00143956	0.000974928	0.00216329	0.00135348	0.00067191	0.00095297	0.000988102	0.000701772	0.00103729	0.00140354	0.000829128	0.0010004	0.0013122	0.000967023	0.00103026	0.00106979	0.00126477	0.0011866	0.00106364	0.00141935	0.00230382	0.00177419	0.00177419	0.000769402	0.00211849	0.00125599	0.00112424	0.00125774	0.00173467	0.00139827	0.00116025	0.0015959	0.00121207	0.0016363	0.00180669	0.00149752	0.00112248	0.000929255	0.00114444	0.00140091	0.00162576	0.00144658	0.00115586	0.00105661	0.000946822
16	0.000194048	0.00032319	0.000293079	0.000212114	0.000543333	0.000315829	0.000209438	0.000179327	0.000104384	0.000172635	0.000232188	0.000262299	0.000105722	0.000151223	0	8.23029e-05	3.68021e-05	7.29351e-05	0.000136502	8.69868e-06	4.81773e-05	0.000148547	5.6876e-05	9.50164e-05	0.00017665	0.00021546	0.000204754	0.000251593	0.000245571	0.000309138	8.96634e-05	0.00034594	0.000241556	0.000280365	0.000218805	0.00028438	0.000408838	0.000398801	0.000533296	0.000347947	0.000392779	0.00045367	0.000422221	0.000444302	0.000495825	0.000402147	0.000404823	0.000374043	0.000226166
17	0.00180142	0.000252954	0.00393748	0.00227747	3.68892e-05	0.000349569	0.000334637	0.000223092	0.000848451	0.0021062	0.0010127	0.00238901	0.000424225	0.00253042	0.000893245	0.0014659	0.000945065	0.00112424	0.00136929	0.00166001	0.000915202	0.000171271	0.00294762	0.00129551	0.00116903	0.00232226	0.000938039	0.000863382	0.000379431	0.000915202	0.00172676	0.0011014	0.000848451	0.0013245	0.000967901	0.000342542	0.000803657	0.000163366	0.00267973	0.000290722	8.16831e-05	0.00179352	0.000304775	0.000342542	0.000134382	0.000908176	0.00079663	0.0013245	0.00296958
18	0.00412983	0.00413773	0.0041351	0.00267622	0.00421678	0.00305829	0.00393923	0.0040499	0.00244259	0.00311801	0.00419131	0.002851	0.00275527	0.00315402	0.00330509	0.00304336	0.0029485	0.0034667	0.00287911	0.00322341	0.00316368	0.00314875	0.00421678	0.00295552	0.00424225	0.00341313	0.00347724	0.00290195	0.00299153	0.00275088	0.00349569	0.00321814	0.0026323	0.0039366	0.00437576	0.00382945	0.00317159	0.00291776	0.00262967	0.00322604	0.00338238	0.0036775	0.00372141	0.00431427	0.00463574	0.00337711	0.00366257	0.00398579	0.00387512
19	0.00332178	0.00333144	0.00208951	0.00226166	0.0019683	0.00296782	0.00335164	0.00322077	0.00102938	0.00215011	0.00116113	0.00100918	0.00158536	0.00124193	0.00337184	0.00246367	0.00155461	0.00335164	0.00360372	0.000959118	0.00180669	0.00222125	0.00246367	0.00462344	0.00391728	0.00331124	0.00241273	0.00233192	0.00367486	0.00360372	0.00143341	0.00307937	0.0020491	0.00119099	0.00540075	0.0055527	0.00143341	0.00244347	0.00106012	0.0020491	0.00279655	0.00155461	0.0019481	0.00322077	0.00349305	0.0043415	0.00410875	0.00224146	0.0020491
20	0.0015511	0.00181372	0.00314348	0.00187169	0.00382505	0.00264284	0.00265953	0.00239692	0.00225726	0.00258575	0.00225726	0.00248738	0.0024707	0.00181372	0.00178912	0.00391552	0.00327523	0.00191297	0.0024786	0.00207633	0.00184709	0.00197796	0.00136226	0.00256116	0.00145273	0.0036775	0.00196215	0.00348076	0.0024461	0.00101797	0.00203593	0.0012314	0.00121471	0.0015186	0.00158448	0.00142814	0.00257785	0.00137895	0.00173994	0.00169954	0.00169954	0.00158448	0.001855	0.00143692	0.00152651	0.00135436	0.00190418	0.0039568	0.00158448
21	0.00088007	0.000996007	0.000748323	0.000565634	0.000850207	0.00013526	0.000251198	0.000508543	0.000764132	0.000660492	0.000847572	0.000844059	0.000731635	0.000614819	0.000790482	0.000673666	0.0008748	0.00079663	0.00116552	0.00066664	0.000693867	0.000724608	0.00092662	0.000631507	0.00080717	0.000790482	0.00107242	0.000651708	0.000829128	0.00103202	0.00108999	0.00119978	0.000571782	0.00106539	0.000878313	0.00115762	0.00108472	0.000602523	0.000967901	0.000823858	0.00103641	0.000706164	0.000916081	0.000811561	0.000928377	0.00112424	0.000900271	0.00123667	0.00115235
22	0.00308551	0.00418955	0.00380749	0.00272277	0.00411665	0.00295201	0.00497389	0.00459358	0.00340873	0.00398842	0.00327347	0.0033007	0.00340259	0.00371087	0.00328138	0.00271662	0.00257082	0.00288965	0.00343157	0.00317774	0.00323395	0.00313119	0.00404551	0.00399984	0.00405517	0.00387424	0.00447676	0.00325854	0.00312328	0.00332178	0.00321023	0.00419395	0.00303369	0.00394538	0.0037785	0.00398315	0.0034588	0.00375567	0.00352116	0.00320057	0.00316456	0.00374425	0.00330509	0.00379256	0.00424137	0.00350886	0.00361602	0.00351062	0.00329016
23	0.00349744	0.00317159	0.00307673	0.00318564	0.00411753	0.00378553	0.00400511	0.00362041	0.00301349	0.00393484	0.00300822	0.00306443	0.00411929	0.003147	0.00338853	0.00291161	0.00290722	0.00355541	0.00365115	0.00311099	0.00307146	0.00333496	0.00371439	0.00338238	0.00390059	0.00352643	0.00357386	0.00304248	0.00414827	0.00365642	0.00402004	0.00393133	0.0037583	0.00372229	0.00309254	0.00365203	0.00456986	0.0039568	0.00429934	0.00299593	0.00325679	0.00388917	0.00417374	0.00377148	0.00396822	0.0038839	0.00391552	0.00419219	0.00340522
24	0.00461202	0.00503713	0.00564931	0.00580302	0.00540338	0.00520225	0.00580302	0.00568971	0.00532346	0.00519083	0.00547892	0.00501868	0.00566424	0.00455318	0.00506962	0.00469458	0.00477627	0.00514867	0.00536562	0.00515482	0.00517063	0.00495281	0.00499672	0.00471039	0.00529711	0.00544027	0.00515043	0.00629663	0.00417901	0.0045277	0.0041957	0.0045198	0.00414388	0.00466472	0.00441352	0.00435643	0.00432921	0.0044065	0.0046006	0.00501693	0.00480086	0.00474728	0.00574505	0.00444866	0.00512496	0.0048922	0.00548419	0.00520752	0.00515043
25	0.00218436	0.0020412	0.00332529	0.00279304	0.00292742	0.00219666	0.00301349	0.00301964	0.00219227	0.00255413	0.00286769	0.0033209	0.00253657	0.00216504	0.00288526	0.00374425	0.00252779	0.00201749	0.00275439	0.00257697	0.00223092	0.00236178	0.00229064	0.00206843	0.001855	0.00248563	0.00284661	0.0021545	0.00174609	0.00211146	0.00184885	0.00210707	0.00180581	0.00199201	0.00172676	0.00168812	0.00179527	0.00233807	0.00195513	0.00219051	0.00169427	0.0018225	0.00232929	0.00178649	0.00228888	0.00257697	0.00282114	0.00249353	0.00254535
26	9.57361e-05	0.000309166	1.75663e-05	0.00028106	0.000230118	9.92494e-05	0.000943308	0.000367135	0.000531379	0.000181811	0.00121822	0.000788725	0.00030214	0.00116991	0.000339907	0.000178298	0.000672788	0.000264372	0.00121822	0.00104607	0.000336394	0.00057266	0.000669275	8.95879e-05	0.000318828	0.000641169	0.000703529	0.00116289	0.0008748	0.000459358	3.77675e-05	0.000898514	0.000548946	0	0.000377675	0.000381188	0	0.000233631	0	4.12807e-05	0	0	0.000274034	0.000538406	0.000624481	0	0.000411929	0.000425104	0.000274034
27	0.00227834	0.00200607	0.0027904	0.00251637	0.0023934	0.00227659	0.00252779	0.00217119	0.00218349	0.00251812	0.002252	0.00178298	0.00208336	0.00153266	0.00281236	0.0021993	0.00162751	0.0020412	0.00173467	0.00206931	0.00225814	0.0015432	0.00215538	0.00170041	0.00151685	0.00238462	0.00194371	0.00263494	0.00148698	0.00166353	0.0010329	0.00103377	0.000964388	0.00138773	0.00152651	0.00118836	0.00119099	0.00163805	0.00138247	0.00127355	0.00143253	0.00139564	0.0015388	0.00149313	0.00165211	0.00169163	0.00199992	0.00231436	0.0026446
[truncated: 1,752 more columns]
