# Supplementary material for: A Diffusion Model to Quantify Membrane Repair Process in Listeria monocytogenes Exposed to High Pressure Processing Based on Fluorescence Microscopy Data
Source: Front Microbiol. 2021 May 13;12:598739. doi: 10.3389/fmicb.2021.598739 (PMC8155719; doi:10.3389/fmicb.2021.598739)
Supplement: Supplementary file 2 [file Data_Sheet_2.XLSX]

## Sheet: Sheet1
Listeria monocytogenes viable cell counts (logCFU/mL), growth behavior.
	day post-HPP	log CFU/mL
		TSAYE					day post-HPP	TSAYE
		R1	R2	R3				mean log CFU/mL	SD
Untreated	0	9.62	9.57	9.65		Untreated	0	9.61333	0.0404145
400 MPa 8 min 8ºC	0	2.15	1.85	1.81		400 MPa 8 min 8ºC	0	1.93667	0.185831
400 MPa 8 min 8ºC	1	0	2.16	1		400 MPa 8 min 8ºC	1	1.05333	1.08099
400 MPa 8 min 8ºC	2	1.81	2.32	1.88		400 MPa 8 min 8ºC	2	2.00333	0.276466
400 MPa 8 min 8ºC	3	2.16	1.54	1.3		400 MPa 8 min 8ºC	3	1.66667	0.443772
400 MPa 8 min 8ºC	7	3.12	3.31	3.53		400 MPa 8 min 8ºC	7	3.32	0.205183
